# Supplementary material for: Antisense-acting riboswitches: A poorly characterized yet important model of transcriptional regulation in prokaryotic organisms
Source: PLoS One. 2023 Feb 21;18(2):e0281744. doi: 10.1371/journal.pone.0281744 (PMC9943018; doi:10.1371/journal.pone.0281744)
Supplement: S1 Table — (XLSX) [file pone.0281744.s001.xlsx]

## Sheet: Riboswitch families
Riboswitch family	Riboswitch class	Metabolite or condition sensed by the riboswitch
T-box	T-box	Charged t-RNA
Cobalamin	Cobalamin	Cobalamin
	AdoCbl_riboswitch	Adenosylcobalamin
	AdoCbl_variant	Adenosylcobalamin variant
TPP	TPP	Thiamine Pyrophosphate
SAM	SAM	S-Adenosyl Methionine
	SAM-IV	S-Adenosyl Methionine-IV
	SAH_riboswitch	S-Adenosyl Homocysteine
	SAM_alpha	S-Adenosyl Methionine (Alphaproteobacteria)
	SAM-I-IV-variant	S-Adenosyl Methionine-I/IV variant
	SMK_box_riboswitch	S-Adenosyl Methionine-III
	SAM-SAH	S-Adenosyl Methionine - S-Adenosyl Homocysteine
	SAM_V	S-Adenosyl Methionine-V
	SAM_VI	S-Adenosyl Methionine-VI
FMN	FMN	Flavin Mononucleotide
Glycine	Glycine	Glycine
	glycine-GGAnGA	Glycine-GGAnGA
ydaO-yuaA	ydaO-yuaA	Cyclic di-AMP
c-di-GMP	c-di-GMP-I	Cyclic di-GMP-I
	c-di-GMP-II	Cyclic di-GMP-II
	c-di-GMP-I-GGC	Cyclic di-GMP-I-GGC
	c-di-GMP-II-GAG	Cyclic di-GMP-II-GAG
	c-di-GMP-I-UAU	Cyclic di-GMP-I-UAU
	c-di-GMP-II-GCG	Cyclic di-GMP-II-GCG
Purine	Purine	Purine
	2dG-II	Deoxyguanosine
	MFR	Purine (Mesoplasma florum)
Lysine	Lysine	Lysine
yybP-ykoY	yybP-ykoY	Manganese
crcB / Fluoride	crcB	Fluoride
ykkC / Guanidine	ykkC-yxkD	Guanidine-I
	mini-ykkC	Guanidine-II
	ykkC-III	Guanidine-III
MOCO_RNA_motif	MOCO_RNA_motif	Molybdenum / Tungsten cofactor
ykoK / M-box	ykoK	Magnesium ion
pfl / ZMP-ZTP	pfl	ZMP/ZTP
glmS	glmS	Glucosamine-6-phosphate
PreQ1	PreQ1	Pre-queuosine1
	preQ1-II	Pre-queuosine1-II
	preQ1-III	Pre-queuosine1-III
THF	THF	Tetrahydrofolate
nhaA-I	nhaA-I	Sodium ions / Protons
sul1	sul1	Sulfate
DUF1646	DUF1646	Sodium
raiA	raiA	Stress response
glnA	glnA	Glutamine
AAC_AAD_leader	AAC_AAD_leader	Aminoglycosides
Mg_sensor	Mg_sensor	Magnesium
NiCo	NiCo	Nickel / Cobalt ions
	NiCo-AnGGAG	Nickel / Cobalt ions - AnGGAG
