# Supplementary material for: Antisense-acting riboswitches: A poorly characterized yet important model of transcriptional regulation in prokaryotic organisms
Source: PLoS One. 2023 Feb 21;18(2):e0281744. doi: 10.1371/journal.pone.0281744 (PMC9943018; doi:10.1371/journal.pone.0281744)
Supplement: S2 Table — (XLSX) [file pone.0281744.s002.xlsx]

## Sheet: Antisense-acting riboswitches
Organism				Gene				Riboswitch
Representative	Name	Phylum	Code	ID	Start	End	Strand	Family	E-value	Start	End	Strand
*	Amycolatopsis albispora WP1	Actinobacteria	aab	aab-A4R43_11230	2430457	2430813	+	Glycine	1e-12	2430955	2431056	-
*	Amycolatopsis acidiphila KCTC 39523	Actinobacteria	aacd	aacd-LWP59_14940	3073830	3074192	-	Glycine	2.1e-11	3073576	3073673	+
			aacd	aacd-LWP59_14940	3073830	3074192	-	Glycine	1.4e-05	3073674	3073791	+
	Alicyclobacillus acidocaldarius subsp. acidocaldarius Tc-4-1	Firmicutes	aad	aad-TC41_2316	2212150	2212347	+	ykoK / M-box	7.5e-36	2212400	2212563	-
			aad	aad-TC41_0140	141606	141806	-	c-di-GMP-I	8.1e-16	141354	141440	+
			aad	aad-TC41_0445	449833	450018	+	c-di-GMP-I	1.4e-15	450166	450248	-
*	Acetohalobium arabaticum DSM 5501	Firmicutes	aar	aar-Acear_1243	1323739	1324179	+	FMN	2.8e-18	1324244	1324394	-
*	Agromyces archimandritae G127AT	Actinobacteria	aarc	aarc-G127AT_15645	3387717	3388505	+	ykkC / Guanidine	3.5e-05	3388506	3388555	-
*	Acetobacter ascendens LMG 1590	Proteobacteria	aasc	aasc-A4S02_08380	1746203	1746397	-	Cobalamin	2.5e-28	1745586	1745819	+
*	Acidisarcina polymorpha SBC82	Acidobacteria	abas	abas-ACPOL_5155	5496575	5496697	+	Cobalamin	1e-08	5496697	5496788	-
	Azospirillum brasilense Sp7	Proteobacteria	abf	abf-AMK58_27890	16977	17459	-	Cobalamin	2.5e-32	16452	16670	+
*	Aromatoleum bremense PbN1	Proteobacteria	abre	abre-pbN1_04840	526502	526852	-	Cobalamin	3.8e-23	526269	526409	+
*	Anaerocolumna cellulosilytica SN021	Firmicutes	acel	acel-acsn021_04420	488476	489207	-	T-box	4e-05	488253	488376	+
*	Aerococcus christensenii CCUG28831	Firmicutes	acg	acg-AWM71_03460	734568	735755	-	TPP	2.9e-14	734234	734330	+
*	Acidianus sp. HS-5	Crenarchaeota	acih	acih-HS5_04810	465760	466200	+	ykoK / M-box	1.4e-05	466289	466433	-
*	Alistipes communis 5CBH24	Bacteroidetes	acou	acou-A5CBH24_08850	1121700	1121933	+	Cobalamin	8.6e-24	1121933	1122137	-
*	Acidithiobacillus caldus SM-1	Proteobacteria	acu	acu-Atc_2286	2349145	2349219	+	TPP	4e-06	2349219	2349276	-
*	Aequorivita sp. H23M31	Bacteroidetes	aev	aev-EI546_04345	963027	964134	+	TPP	4e-07	964191	964289	-
*	Anoxybacter fermentans DY22613	Firmicutes	aft	aft-BBF96_13995	3115267	3116469	+	c-di-GMP-I	1.5e-12	3116661	3116761	-
*	Alicyclobacillus ferrooxydans S30H14	Firmicutes	afx	afx-JZ786_18910	3988711	3988848	-	c-di-GMP-I	3.6e-14	3988563	3988645	+
			afx	afx-JZ786_05900	1264717	1265508	-	c-di-GMP-I	7.7e-07	1264601	1264689	+
*	Anseongella ginsenosidimutans Gsoil 524	Bacteroidetes	agd	agd-FRZ59_08895	2138282	2138848	-	TPP	2.3e-12	2138124	2138219	+
	Agrobacterium fabacearum H13-3	Proteobacteria	agr	agr-AGROH133_06158	1440191	1441231	+	SAM	1e-08	1441271	1441349	-
*	Actinomadura graeca 32-07	Actinobacteria	agra	agra-AGRA3207_005183	5880813	5882000	+	ykkC / Guanidine	1.8e-06	5882024	5882086	-
			agra	agra-AGRA3207_000905	934260	935630	-	ykkC / Guanidine	5e-06	934104	934165	+
*	Agromyces aureus AR33	Actinobacteria	agy	agy-ATC03_16660	3726902	3732256	+	SAM	2.9e-12	3732592	3732708	-
*	Adlercreutzia hattorii 8CFCBH1	Actinobacteria	ahat	ahat-ADCFC_16390	1952469	1952678	+	FMN	8.7e-25	1952731	1952882	-
*	Anaerobacillus isosaccharinicus NB2006	Firmicutes	aia	aia-AWH56_001000	203329	204828	+	T-box	4e-27	205079	205327	-
			aia	aia-AWH56_019820	3904933	3905109	-	Lysine	8.1e-31	3904756	3904931	+
			aia	aia-AWH56_024220	4798658	4800451	-	c-di-GMP-I	1.8e-13	4798412	4798497	+
*	Aequorivita iocasae KX20305	Bacteroidetes	aic	aic-JK629_13680	2968127	2969638	+	TPP	7.6e-09	2969672	2969772	-
*	Acidaminococcus intestini RyC-MR95	Firmicutes	ain	ain-Acin_0111	129649	129861	+	T-box	1.7e-17	129861	130007	-
*	Poseidonibacter lekithochrous DSM 100870	Proteobacteria	alk	alk-ALEK_1064	1094665	1095753	+	c-di-GMP-I	2.3e-12	1096037	1096114	-
*	Alkalibacter sp. ES005	Firmicutes	alka	alka-J0B03_03500	716669	717112	+	MOCO_RNA_motif	8e-18	717453	717572	-
			alka	alka-J0B03_05850	1181144	1181824	+	c-di-GMP-I	9.6e-10	1181888	1181974	-
*	Constantimarinum furrinae ALE3EI	Bacteroidetes	alti	alti-ALE3EI_2057	2260523	2260966	-	TPP	9.8e-13	2260396	2260488	+
*	Aeromonas media WS	Proteobacteria	amed	amed-B224_0672	508466	508594	-	c-di-GMP-I	5.2e-10	508389	508464	+
*	Aminipila luticellarii JN-18	Firmicutes	amij	amij-EQM06_10255	2203598	2204551	-	FMN	4.9e-16	2203304	2203411	+
			amij	amij-EQM06_10545	2272258	2273337	-	c-di-GMP-I	2.3e-15	2271963	2272047	+
*	Amycolatopsis methanolica 239	Actinobacteria	amq	amq-AMETH_3004	3120141	3120503	-	Glycine	2.3e-11	3119878	3119978	+
			amq	amq-AMETH_3004	3120141	3120503	-	Glycine	2.7e-05	3119979	3120099	+
*	Acaryochloris marina MBIC11017	Cyanobacteria	amr	amr-AM1_4755	4796130	4797575	+	c-di-GMP-I	1.4e-09	4797613	4797699	-
*	Actinoplanes missouriensis 431	Actinobacteria	ams	ams-AMIS_6460	684161	684358	+	c-di-GMP-I	2.2e-11	684553	684627	-
*	Alkaliphilus metalliredigens QYMF	Firmicutes	amt	amt-Amet_3740	3838579	3839499	+	c-di-GMP-I	1.1e-11	3839669	3839764	-
*	Allobaculum mucolyticum 128	Firmicutes	amuo	amuo-KWG62_01805	434391	435701	+	T-box	1.4e-23	435879	436101	-
			amuo	amuo-KWG62_01835	439348	441993	+	TPP	9e-10	442260	442366	-
*	Acidiphilium multivorum AIU301	Proteobacteria	amv	amv-ACMV_P1_00760	71943	72323	-	Cobalamin	3.6e-29	71580	71771	+
*	Amycolatopsis sp. AA4	Actinobacteria	amyc	amyc-CU254_20220	4342522	4342896	+	Glycine	1.5e-11	4343127	4343226	-
			amyc	amyc-CU254_21355	4585925	4586683	-	SAM	2.1e-05	4585809	4585886	+
*	Amycolatopsis sp. YIM 10	Actinobacteria	amyy	amyy-YIM_27740	5801548	5801913	+	Glycine	2.2e-13	5802060	5802161	-
*	Alkaliphilus oremlandii OhILAs	Firmicutes	aoe	aoe-Clos_0274	323124	324554	-	Cobalamin	1.1e-23	322815	322995	+
*	Bradyrhizobium oligotrophicum S58	Proteobacteria	aol	aol-S58_48310	5457635	5459845	-	SAM	8.3e-05	5457339	5457448	+
	Acetobacter pasteurianus 386B	Proteobacteria	apk	apk-APA386B_1227	1291287	1291421	+	Glycine	3.2e-13	1291469	1291554	-
*	Pseudarthrobacter phenanthrenivorans Sphe3	Actinobacteria	apn	apn-Asphe3_37090	3948245	3948397	+	TPP	4.8e-12	3948450	3948585	-
*	Acidihalobacter prosperus F5	Proteobacteria	aprs	aprs-BI364_00040	11412	12290	-	c-di-GMP-I	1.7e-17	10869	10954	+
*	Anaerostipes rhamnosivorans 1y2	Firmicutes	arf	arf-AR1Y2_3051	3067337	3067474	+	c-di-GMP-I	6.8e-16	3067654	3067741	-
			arf	arf-AR1Y2_1222	1250256	1250390	-	TPP	1.1e-09	1250134	1250240	+
*	Arthrobacter sp. Rue61a	Actinobacteria	arr	arr-ARUE_c09720	1034909	1035139	-	ydaO-yuaA	1.1e-13	1034740	1034907	+
*	Arthrobacter sp. ZXY-2	Actinobacteria	arx	arx-ARZXY2_4335	5180	5818	+	ydaO-yuaA	5.7e-16	5842	6010	-
*	Aequorivita sublithincola DSM 14238	Bacteroidetes	asl	asl-Aeqsu_2963	3212569	3213676	+	TPP	4.5e-10	3213754	3213852	-
	Azotobacter vinelandii CA6	Proteobacteria	avd	avd-AvCA6_06720	639812	639919	-	FMN	9e-19	639681	639810	+
*	Anaerococcus vaginalis FDAARGOS_988	Firmicutes	avg	avg-I6H45_06955	1423109	1426672	-	T-box	1.3e-27	1422724	1422933	+
*	Azotobacter vinelandii CA	Proteobacteria	avl	avl-AvCA_06720	639820	639927	-	FMN	9e-19	639689	639818	+
*	Archangium violaceum SDU34	Proteobacteria	avm	avm-JQX13_05915	1393800	1394627	-	TPP	1e-08	1393721	1393796	+
	Azotobacter vinelandii DJ	Proteobacteria	avn	avn-Avin_06720	639812	639919	-	FMN	9.2e-19	639681	639810	+
*	Acinetobacter wanghuae dk386	Proteobacteria	awg	awg-GFH30_10465	2216479	2217153	+	T-box	3.6e-05	2217305	2217437	-
*	Acetobacterium woodii DSM 1030	Firmicutes	awo	awo-Awo_c30410	3503179	3504060	+	Cobalamin	7.6e-25	3504498	3504683	-
*	Amphibacillus xylanus NBRC 15112	Firmicutes	axl	axl-AXY_06410	666487	667542	-	c-di-GMP-I	3.8e-14	666066	666156	+
	Brucella abortus A13334	Proteobacteria	baa	baa-BAA13334_II01601	1023873	1024034	+	Cobalamin	2.6e-34	1024196	1024409	-
*	Burkholderia ambifaria MC40-6	Proteobacteria	bac	bac-BamMC406_2372	2642099	2642809	+	Cobalamin	2.1e-13	2642813	2643066	-
*	Bacillus sp. OxB-1	Firmicutes	baco	baco-OXB_0805	800121	801224	+	ydaO-yuaA	3e-11	801298	801437	-
*	Bacillus sp. Pc3	Firmicutes	bacp	bacp-SB24_06455	1415648	1415855	+	Purine	8.6e-05	1415855	1415907	-
*	Bacillus sp. Y1	Firmicutes	bacq	bacq-DOE78_10750	2185579	2186763	+	c-di-GMP-I	1.5e-13	2186919	2187001	-
			bacq	bacq-DOE78_23170	4699148	4699612	-	c-di-GMP-I	1.1e-07	4698836	4698921	+
*	Bacillus anthracis CDC 684	Firmicutes	bah	bah-BAMEG_5280	4742231	4742371	+	SAM	4.1e-08	4742371	4742425	-
	Bacillus anthracis A0248	Firmicutes	bai	bai-BAA_5259	4739808	4739948	+	SAM	4.1e-08	4739948	4740002	-
	Bacillus cereus biovar anthracis CI	Firmicutes	bal	bal-BACI_c33100	3117569	3118324	-	ydaO-yuaA	2e-23	3117130	3117271	+
	Bacillus amyloliquefaciens CC178	Firmicutes	bamc	bamc-U471_30920	3099898	3100044	+	SAM	6.5e-14	3100044	3100117	-
			bamc	bamc-U471_10960	1077244	1077372	+	SAM	5.6e-11	1077372	1077454	-
*	Bacillus amyloliquefaciens IT-45	Firmicutes	bami	bami-KSO_004230	802556	802702	-	SAM	6.6e-14	802481	802554	+
	Bacillus velezensis AS43.3	Firmicutes	bamp	bamp-B938_03155	647225	647431	-	Purine	9.1e-05	647171	647223	+
	Bacillus velezensis TrigoCor1448	Firmicutes	bamt	bamt-AJ82_03810	669338	669544	-	Purine	9e-05	669284	669336	+
	Bacillus anthracis Ames	Firmicutes	ban	ban-BA_1807	1692263	1692487	-	T-box	6.3e-11	1692145	1692261	+
	Bacillus anthracis HYU01	Firmicutes	banh	banh-HYU01_16735	3124363	3125118	-	ydaO-yuaA	3.1e-23	3123924	3124065	+
			banh	banh-HYU01_09070	1679029	1679223	-	T-box	1.1e-10	1678911	1679027	+
	Bacillus anthracis A16R	Firmicutes	banr	banr-A16R_58955	1692426	1692620	-	T-box	1e-10	1692308	1692424	+
	Bacillus anthracis SVA11	Firmicutes	bans	bans-BAPAT_3265	3122909	3123664	-	ydaO-yuaA	2.2e-23	3122470	3122611	+
			bans	bans-BAPAT_5011	4722721	4722861	+	SAM	4.3e-08	4722861	4722915	-
	Bacillus anthracis A16	Firmicutes	bant	bant-A16_58215	1692453	1692647	-	T-box	1.2e-10	1692335	1692451	+
	Bacillus anthracis Ames Ancestor	Firmicutes	bar	bar-GBAA_1807	1692386	1692610	-	T-box	6.8e-11	1692268	1692384	+
	Bacillus anthracis Sterne	Firmicutes	bat	bat-BAS3164	3138024	3138779	-	ydaO-yuaA	1.9e-23	3137585	3137726	+
	Bacillus anthracis H9401	Firmicutes	bax	bax-H9401_3247	3127928	3128683	-	ydaO-yuaA	2.2e-23	3127489	3127630	+
			bax	bax-H9401_4986	4731225	4731365	+	SAM	4.3e-08	4731365	4731419	-
	Bdellovibrio bacteriovorus HD100	Proteobacteria	bba	bba-Bd1131	1072642	1073709	+	c-di-GMP-I	6.1e-12	1073867	1073950	-
*	Bdellovibrio bacteriovorus 109J	Proteobacteria	bbac	bbac-EP01_15690	3236536	3237603	+	c-di-GMP-I	6.3e-12	3237761	3237844	-
	Bdellovibrio bacteriovorus Tiberius	Proteobacteria	bbat	bbat-Bdt_1064	1083290	1084267	+	c-di-GMP-I	6.2e-13	1084425	1084510	-
*	Bacillus bombysepticus Wang	Firmicutes	bby	bby-CY96_15770	3068817	3071237	-	ydaO-yuaA	6.7e-24	3068360	3068502	+
			bby	bby-CY96_08215	1586266	1586460	-	T-box	3e-11	1586148	1586264	+
	Bacillus cereus ATCC 10987	Firmicutes	bca	bca-BCE_0292	296522	296674	-	Purine	7.4e-07	296464	296520	+
	Bacillus cereus B4264	Firmicutes	bcb	bcb-BCB4264_A1818	1724786	1724980	-	T-box	2.4e-11	1724668	1724784	+
	Bacillus cereus ATCC 14579	Firmicutes	bce	bce-BC3345	3307050	3309563	-	ydaO-yuaA	5.7e-24	3306593	3306735	+
			bce	bce-BC1745	1695467	1695661	-	T-box	2.6e-11	1695349	1695465	+
			bce	bce-BC0741	729199	729384	-	TPP	4.5e-05	729115	729197	+
	Bacillus cereus FT9	Firmicutes	bcef	bcef-BcrFT9_03981	4731615	4731794	+	SAM	1e-07	4731794	4731848	-
	Burkholderia cenocepacia H111	Proteobacteria	bceo	bceo-I35_4371	433926	435755	-	SAM	3.6e-09	433374	433477	+
	Bacillus cereus FRI-35	Firmicutes	bcer	bcer-BCK_25595	5011412	5011606	+	T-box	1.2e-10	5011606	5011723	-
	Bacillus cereus F837/76	Firmicutes	bcf	bcf-bcf_24990	4716543	4716683	+	SAM	3.7e-08	4716683	4716737	-
*	Niallia circulans PK3_109	Firmicutes	bcir	bcir-C2I06_22720	4765117	4766631	+	T-box	7e-19	4767044	4767318	-
	Weizmannia coagulans 2-6	Firmicutes	bck	bck-BCO26_1916	1945021	1945143	+	Lysine	5.3e-24	1945143	1945286	-
			bck	bck-BCO26_2056	2087499	2087651	+	T-box	2.8e-17	2087651	2087815	-
*	Bacillus cellulosilyticus DSM 2522	Firmicutes	bco	bco-Bcell_3905	4240262	4241356	-	c-di-GMP-I	3.6e-12	4239849	4239933	+
*	Sutcliffiella cohnii DSM 6307	Firmicutes	bcoh	bcoh-BC6307_15475	3083805	3084221	-	c-di-GMP-I	3e-14	3083237	3083323	+
*	Burkholderia contaminans MS14	Proteobacteria	bcon	bcon-NL30_23550	1784099	1784350	+	SAM	3.3e-09	1784440	1784543	-
	Bacillus cereus Q1	Firmicutes	bcq	bcq-BCQ_3159	3109516	3112029	-	ydaO-yuaA	1.6e-24	3109059	3109201	+
	Bacillus cereus AH187	Firmicutes	bcr	bcr-BCAH187_A5128	4733062	4733202	+	SAM	4e-08	4733202	4733256	-
	Bacillus cereus AH820	Firmicutes	bcu	bcu-BCAH820_5093	4800263	4800403	+	SAM	4.1e-08	4800403	4800457	-
	Bacillus cereus 03BB102	Firmicutes	bcx	bcx-BCA_5122	4761921	4762061	+	SAM	3.9e-08	4762061	4762115	-
*	Bacillus cereus E33L	Firmicutes	bcz	bcz-BCE33L3058	3187698	3188453	-	ydaO-yuaA	3.7e-23	3187259	3187400	+
			bcz	bcz-BCE33L4712	4808612	4808794	+	SAM	7.4e-08	4808794	4808848	-
	Phocaeicola dorei HS1_L_3_B_079	Bacteroidetes	bdh	bdh-GV66_13615	3375985	3376551	-	T-box	9e-05	3375806	3375962	+
*	Phocaeicola dorei HS1_L_1_B_010	Bacteroidetes	bdo	bdo-EL88_05705	1290927	1291493	-	T-box	8.6e-05	1290748	1290904	+
*	Bdellovibrio sp. qaytius	Proteobacteria	bdq	bdq-CIK05_11705	2436558	2437755	-	c-di-GMP-I	1.1e-12	2436371	2436445	+
*	Bdellovibrio sp. ZAP7	Proteobacteria	bdz	bdz-DOM22_14690	3012279	3012764	-	c-di-GMP-I	7e-12	3011776	3011849	+
*	Bradyrhizobium elkanii USDA 61	Proteobacteria	bel	bel-BE61_03130	301189	301398	-	Cobalamin	1.5e-38	300768	300966	+
			bel	bel-BE61_17460	1826751	1827098	-	Cobalamin	1.5e-37	1826560	1826749	+
*	Pseudobdellovibrio exovorus JSS	Proteobacteria	bex	bex-A11Q_890	876904	878304	+	c-di-GMP-I	9e-13	878429	878510	-
	Brachyspira hyodysenteriae ATCC 27164	Spirochaetes	bhd	bhd-BHYOB78_06950	55350	56321	-	Cobalamin	3.9e-08	55059	55198	+
*	Sutcliffiella horikoshii 20a	Firmicutes	bhk	bhk-B4U37_02500	479486	480352	-	T-box	1.1e-25	479081	479283	+
			bhk	bhk-B4U37_19780	3896240	3896665	-	c-di-GMP-I	4e-12	3895800	3895895	+
*	Bacteroides helcogenes P 36-108	Bacteroidetes	bhl	bhl-Bache_2945	3504995	3505585	-	Cobalamin	6.5e-31	3504549	3504751	+
			bhl	bhl-Bache_2223	2713997	2714155	-	Cobalamin	1.6e-16	2713844	2713995	+
*	Bordetella holmesii 44057	Proteobacteria	bhm	bhm-D558_0500	476922	477110	+	Glycine	5e-11	477171	477263	+
*	Brachyspira hyodysenteriae WA1	Spirochaetes	bhy	bhy-BHWA1_01834	2119080	2120051	-	Cobalamin	4e-08	2118789	2118928	+
*	Brachyspira intermedia PWS/A	Spirochaetes	bip	bip-Bint_0122	115804	116775	-	Cobalamin	2.1e-06	115504	115650	+
*	Bacillus sp. JS	Firmicutes	bjs	bjs-MY9_0451	481715	481828	-	ydaO-yuaA	4e-26	481549	481692	+
*	Cytobacillus kochii BDGP4	Firmicutes	bko	bko-CKF48_13960	2739275	2739742	+	c-di-GMP-I	9e-16	2740109	2740194	-
			bko	bko-CKF48_01755	352983	353507	-	TPP	5.8e-12	352670	352782	+
*	Blautia sp. SC05B48	Firmicutes	blab	blab-EYS05_13885	2992201	2992380	-	FMN	3.1e-30	2991985	2992099	+
*	Burkholderia latens AU17928	Proteobacteria	blat	blat-WK25_11915	2570836	2571243	+	Cobalamin	5.8e-14	2571298	2571549	-
*	Blautia argi KCTC 15426	Firmicutes	blau	blau-DQQ01_02320	458323	459381	-	Cobalamin	1.6e-30	457647	457844	+
*	Lederbergia lenta NCTC4824	Firmicutes	blen	blen-NCTC4824_00117	105883	105990	-	T-box	4.7e-23	105646	105879	+
	Bifidobacterium longum subsp. infantis 157F	Actinobacteria	blf	blf-BLIF_0029	35702	36700	+		1.9e-05	36834	36922	-
	Bacillus licheniformis ATCC 14580	Firmicutes	bli	bli-BL05032	525461	525592	-	ydaO-yuaA	1.4e-13	525351	525459	+
*	Blautia liquoris LZLJ-3	Firmicutes	bliq	bliq-INP51_01855	401552	403279	+	Cobalamin	4.3e-29	403642	403826	-
*	Brevibacterium linens BS258	Actinobacteria	bly	bly-A2T55_02635	618737	620368	+	ykkC / Guanidine	4.6e-06	620386	620439	-
	Burkholderia mallei ATCC 23344	Proteobacteria	bma	bma-BMA1173	1221063	1221260	+	Cobalamin	3.2e-07	1221260	1221483	-
	Priestia megaterium DSM 319	Firmicutes	bmd	bmd-BMD_0946	928760	929389	-	SAM	6.9e-20	928416	928515	+
			bmd	bmd-BMD_1105	1083537	1084328	+	c-di-GMP-I	1.2e-14	1084517	1084609	-
*	Burkholderia metallica FL-6-5-30-S1-D7	Proteobacteria	bmec	bmec-WJ16_14550	3221392	3222138	+	nhaA-I	9.9e-06	3222206	3222271	-
*	Bacillus megaterium NBRC 15308 = ATCC 14581	Firmicutes	bmeg	bmeg-BG04_3237	3064362	3064454	-	SAM	7.9e-20	3064127	3064226	+
			bmeg	bmeg-BG04_3392	3237562	3238353	+	c-di-GMP-I	1.6e-14	3238576	3238662	-
*	Bacillus methanolicus MGA3	Firmicutes	bmet	bmet-BMMGA3_as0077	1797181	1797320	+	SAM	8.9e-22	1797405	1797505	-
			bmet	bmet-BMMGA3_08845	1755027	1756274	-	TPP	3.2e-09	1754866	1754961	+
	Bacillus megaterium WSH-002	Firmicutes	bmh	bmh-BMWSH_2598	2441480	2441617	-	Cobalamin	1.2e-35	2441215	2441394	+
			bmh	bmh-BMWSH_4297	4045235	4045786	+	SAM	1.9e-20	4046029	4046128	-
			bmh	bmh-BMWSH_4132	3878845	3879636	-	c-di-GMP-I	1.7e-14	3878563	3878655	+
			bmh	bmh-BMWSH_3938	3687326	3687448	-	SAM	5.1e-07	3687285	3687324	+
*	Bacillus mobilis ML-A2C4	Firmicutes	bmob	bmob-MLA2C4_17605	3381841	3382299	-	ydaO-yuaA	1.7e-24	3381382	3381524	+
			bmob	bmob-MLA2C4_09175	1777449	1777643	-	T-box	3.6e-11	1777331	1777447	+
	Priestia megaterium QM B1551	Firmicutes	bmq	bmq-BMQ_0945	925021	925650	-	SAM	2.1e-20	924677	924776	+
*	Peribacillus muralis G25-68	Firmicutes	bmur	bmur-ABE28_005235	1099191	1099406	+	c-di-GMP-I	3e-16	1099509	1099599	-
			bmur	bmur-ABE28_022390	4602353	4602673	+	c-di-GMP-I	9.7e-14	4602980	4603065	-
*	Bacillus pseudomycoides 219298	Firmicutes	bmyc	bmyc-DJ92_2940	2796581	2797066	-	SAM	2.9e-18	2796166	2796271	+
			bmyc	bmyc-DJ92_727	690570	693206	-	T-box	2.4e-13	690163	690354	+
	Bacillus cereus NC7401	Firmicutes	bnc	bnc-BCN_1885	1892028	1892288	-	T-box	8.2e-12	1891884	1892026	+
*	Brevundimonas nasdae Au29	Proteobacteria	bnd	bnd-KWG56_13715	2824124	2824393	+	sul1	4.8e-07	2824547	2824596	-
*	Bacillus nitratireducens BM02	Firmicutes	bnt	bnt-GSN03_15970	3161977	3162433	-	ydaO-yuaA	5.8e-24	3161518	3161660	+
*	Cytobacillus oceanisediminis 2691	Firmicutes	bon	bon-A361_17660	3509199	3509642	-	T-box	1.4e-27	3508869	3509109	+
*	Boseongicola sp. CCM32	Proteobacteria	boo	boo-E2K80_11480	2367577	2368245	-	Cobalamin	1.2e-38	2366885	2367098	+
	Burkholderia pseudomallei 668	Proteobacteria	bpd	bpd-BURPS668_1935	1911695	1911883	-	Cobalamin	1.6e-16	1911320	1911579	+
*	Candidatus Brocadia pituitae 317325-1	Planctomycetes	bpit	bpit-BPIT_32200	3665471	3665629	-	c-di-GMP-I	5.5e-14	3665359	3665457	+
			bpit	bpit-BPIT_31170	3543891	3544130	-	c-di-GMP-I	1.4e-13	3543733	3543852	+
			bpit	bpit-BPIT_17280	1968421	1968900	-	c-di-GMP-I	3.8e-12	1968137	1968249	+
			bpit	bpit-BPIT_11950	1388441	1389316	+	c-di-GMP-I	7.1e-11	1389503	1389630	-
			bpit	bpit-BPIT_07100	837860	838297	+	c-di-GMP-I	6.6e-08	838371	838590	-
			bpit	bpit-BPIT_31230	3552324	3553076	-	c-di-GMP-I	1.7e-06	3551803	3551859	+
	Burkholderia pseudomallei 1106a	Proteobacteria	bpl	bpl-BURPS1106A_1951	1917555	1917743	-	Cobalamin	3.7e-15	1917181	1917440	+
	Burkholderia pseudomallei 1710b	Proteobacteria	bpm	bpm-BURPS1710b_2115	2312142	2314805	+	Cobalamin	1.7e-07	2314805	2314906	-
	Burkholderia pseudomallei BPC006	Proteobacteria	bpq	bpq-BPC006_I2003	1948934	1949095	-	Cobalamin	4.2e-15	1948560	1948819	+
*	Anaerostipes hadrus SSC/2	Firmicutes	bprl	bprl-CL2_19440	1903278	1904951	+	pfl / ZMP-ZTP	3.1e-08	1905127	1905209	-
	Butyrate-producing bacterium SM4/1	Firmicutes	bprm	bprm-CL3_01080	93154	93297	+	T-box	6.4e-05	93325	93383	-
*	Butyrate-producing bacterium SS3/4	Firmicutes	bprs	bprs-CK3_27130	2734467	2735018	-	Glycine	5.9e-08	2734301	2734401	+
	Bacillus pumilus SAFR-032	Firmicutes	bpu	bpu-BPUM_2933	2924821	2924973	+	SAM	4.4e-12	2924973	2925047	-
	Bacillus amyloliquefaciens LL3	Firmicutes	bql	bql-LL3_02041	1995621	1995764	+	T-box	9.3e-19	1995945	1996167	-
			bql	bql-LL3_00683	643621	643755	-	Purine	2.6e-13	643541	643619	+
			bql	bql-LL3_03395	3189314	3189460	+	SAM	7.4e-14	3189460	3189533	-
			bql	bql-LL3_01180	1119774	1119926	+	SAM	2.9e-09	1119926	1119985	-
			bql	bql-LL3_02041	1995621	1995764	+	T-box	1e-09	1995764	1995908	-
	Bacillus amyloliquefaciens Y2	Firmicutes	bqy	bqy-MUS_3733	3519408	3519461	+	T-box	2.3e-27	3519866	3520106	-
			bqy	bqy-MUS_3577	3385364	3385510	+	SAM	1.9e-13	3385510	3385583	-
			bqy	bqy-MUS_1140	1073460	1073588	+	SAM	9.3e-11	1073588	1073670	-
*	Bradyrhizobium sp. BF49	Proteobacteria	brad	brad-BF49_0779	827771	827935	+	SAM	1.4e-12	828302	828403	-
*	Brucella sp. 09RB8471	Proteobacteria	brj	brj-BKD03_02385	503773	503934	-	Cobalamin	1.8e-34	503396	503609	+
*	Bradymonas sediminis FA350	Proteobacteria	bsed	bsed-DN745_07685	2039228	2040022	-	SAM	1.1e-11	2039034	2039172	+
*	Peribacillus simplex SH-B26	Firmicutes	bsj	bsj-UP17_23710	5052650	5052973	+	c-di-GMP-I	2.6e-12	5053288	5053372	-
	Brucella canis HSK A52141	Proteobacteria	bsk	bsk-BCA52141_II0745	497485	497616	+	Cobalamin	2.5e-34	497778	497991	-
*	Bacillus smithii DSM 4216	Firmicutes	bsm	bsm-BSM4216_2106	1843915	1844034	+	T-box	1.7e-31	1844118	1844360	-
			bsm	bsm-BSM4216_1983	1726124	1726651	+	TPP	3.2e-15	1726817	1726931	-
			bsm	bsm-BSM4216_2835	2476465	2476650	+	T-box	2.5e-14	2476650	2476894	-
*	Baekduia soli BR7-21	Actinobacteria	bsol	bsol-FSW04_21760	4489939	4490274	-	ydaO-yuaA	1e-11	4489609	4489783	+
*	Bacillus subtilis subsp. spizizenii TU-B-10	Firmicutes	bst	bst-GYO_3577	3311632	3311802	+	SAM	6.9e-09	3311802	3311850	-
	Brucella suis bv. 2 PT09143	Proteobacteria	bsup	bsup-BSPT1_II0275	270429	270560	-	Cobalamin	2.6e-34	270052	270265	+
	Bacillus subtilis subsp. subtilis OH 131.1	Firmicutes	bsus	bsus-Q433_03640	650798	651013	-	Purine	9.1e-05	650744	650796	+
	Bacillus thuringiensis serovar chinensis CT-43	Firmicutes	btc	btc-CT43_CH5255	5198007	5199154	+	TPP	5.8e-15	5199323	5199438	-
	Bacillus thuringiensis serovar finitimus YBT-020	Firmicutes	btf	btf-YBT020_09445	1860557	1860751	-	T-box	3.6e-11	1860439	1860555	+
	Bacillus thuringiensis Bt407	Firmicutes	btg	btg-BTB_c54200	5212373	5212519	+	TPP	5.4e-15	5212688	5212803	-
			btg	btg-BTB_c17950	1729701	1729895	-	T-box	2.8e-11	1729583	1729699	+
	Bacteroides thetaiotaomicron VPI-5482	Bacteroidetes	bth	bth-BT_2097	2629926	2631989	+	T-box	9e-05	2632012	2632160	-
	Bacillus thuringiensis serovar kurstaki HD-1	Firmicutes	bthi	bthi-BTK_00915	192769	193998	+	SAM	3.2e-19	194263	194367	-
			bthi	bthi-BTK_10080	1920584	1920778	-	T-box	4.2e-11	1920466	1920582	+
*	Bacteroides thetaiotaomicron 7330	Bacteroidetes	btho	btho-Btheta7330_00947	1236762	1238825	-	T-box	9.1e-05	1236589	1236737	+
	Bacillus thuringiensis serovar kurstaki YBT-1520	Firmicutes	bthr	bthr-YBT1520_14295	2777207	2778436	+	Lysine	9.1e-34	2778682	2778874	-
			bthr	bthr-YBT1520_09910	1893705	1893899	-	T-box	4.3e-11	1893587	1893703	+
*	Brochothrix thermosphacta BI	Firmicutes	bths	bths-CNY62_05570	1157853	1158974	+	SAM	1.9e-17	1159212	1159315	-
	Bacillus thuringiensis serovar thuringiensis IS5056	Firmicutes	btht	btht-H175_ch5344	5202388	5202534	+	TPP	6.9e-15	5202703	5202818	-
			btht	btht-H175_ch1704	1729176	1729370	-	T-box	3.6e-11	1729058	1729174	+
*	Bacillus thuringiensis YBT-1518	Firmicutes	bthu	bthu-YBT1518_24240	4742284	4743477	-	T-box	9e-35	4741572	4741800	+
			bthu	bthu-YBT1518_24240	4742284	4743477	-	T-box	5.7e-32	4741851	4742078	+
			bthu	bthu-YBT1518_08170	1644206	1645399	-	T-box	9e-30	1643812	1644060	+
			bthu	bthu-YBT1518_10950	2160098	2161306	-	T-box	6e-27	2159742	2159973	+
			bthu	bthu-YBT1518_10950	2160098	2161306	-	T-box	6e-27	2159395	2159626	+
			bthu	bthu-YBT1518_10115	1994878	1995072	-	T-box	4e-11	1994760	1994876	+
*	Caldibacillus thermoamylovorans SSBM	Firmicutes	bthv	bthv-CQJ30_14560	2977642	2977899	-	T-box	9.9e-17	2977242	2977499	+
	Bacillus thuringiensis YWC2-8	Firmicutes	bthy	bthy-AQ980_20360	3918084	3919277	+	T-box	5.5e-26	3919760	3919991	-
			bthy	bthy-AQ980_20360	3918084	3919277	+	T-box	3.1e-25	3919414	3919645	-
			bthy	bthy-AQ980_00740	108313	109542	-	SAM	2.3e-19	107942	108046	+
			bthy	bthy-AQ980_21035	4057125	4057319	+	T-box	2.9e-11	4057319	4057435	-
	Bacillus thuringiensis HD-771	Firmicutes	bti	bti-BTG_11700	2290158	2290352	+	T-box	4.1e-11	2290352	2290468	-
	Bacillus thuringiensis serovar konkukian 97-27	Firmicutes	btk	btk-BT9727_3148	3216366	3217121	-	ydaO-yuaA	2.2e-23	3215927	3216068	+
			btk	btk-BT9727_1656	1732596	1732820	-	T-box	7.6e-11	1732478	1732594	+
	Bacillus thuringiensis Al Hakam	Firmicutes	btl	btl-BALH_0672	781363	781545	-	ydaO-yuaA	1.1e-27	780807	780954	+
			btl	btl-BALH_3033	3219814	3220569	-	ydaO-yuaA	2.3e-23	3219375	3219516	+
			btl	btl-BALH_4608	4850694	4850930	-	crcB / Fluoride	2.5e-10	4850197	4850256	+
	Bacillus thuringiensis MC28	Firmicutes	btm	btm-MC28_2491	2430505	2431053	-	ydaO-yuaA	7.9e-24	2430049	2430191	+
			btm	btm-MC28_4252	4120856	4120996	+	SAM	6.6e-08	4120996	4121050	-
	Bacillus thuringiensis HD-789	Firmicutes	btn	btn-BTF1_06480	1265618	1265812	-	T-box	6.7e-11	1265500	1265616	+
*	Bacillus tropicus LM1212-W3	Firmicutes	btro	btro-FJR70_02540	490899	493403	+	ydaO-yuaA	2.7e-24	493715	493857	-
			btro	btro-FJR70_01495	279010	279204	-	T-box	1.3e-10	278892	279008	+
	Bacillus thuringiensis serovar kurstaki HD73	Firmicutes	btt	btt-HD73_2129	2034213	2035406	-	T-box	5.3e-26	2033497	2033728	+
			btt	btt-HD73_2129	2034213	2035406	-	T-box	2.9e-25	2033843	2034074	+
			btt	btt-HD73_1991	1896172	1896366	-	T-box	2.8e-11	1896054	1896170	+
*	Bacillus toyonensis BCT-7112	Firmicutes	bty	bty-Btoyo_0580	560070	560213	-	ydaO-yuaA	4.6e-24	559629	559771	+
			bty	bty-Btoyo_0531	516076	517281	+	SAM	4.4e-19	517354	517452	-
*	Burkholderia lata 383	Proteobacteria	bur	bur-Bcep18194_B2730	3090276	3090593	+	SAM	4.1e-09	3090620	3090723	-
*	Butyricimonas faecalis H184	Bacteroidetes	buy	buy-D8S85_14135	3294653	3295246	+	Cobalamin	1.5e-26	3295405	3295588	-
*	Burkholderia vietnamiensis G4	Proteobacteria	bvi	bvi-Bcep1808_7286	248127	248978	+	yybP-ykoY	2.5e-06	249139	249230	-
*	Butyricimonas virosa FDAARGOS_1229	Bacteroidetes	bvir	bvir-I6J59_01885	440758	441351	-	Cobalamin	1.2e-26	440414	440597	+
*	Brucella vulpis F60	Proteobacteria	bvl	bvl-BF3285c2_0291	294291	294446	+	Cobalamin	1.3e-35	294643	294875	-
*	Bacillus vallismortis NBIF-001	Firmicutes	bvm	bvm-B9C48_09485	1995865	1996056	+	T-box	1.3e-08	1996056	1996201	-
*	Barnesiella viscericola DSM 18177	Bacteroidetes	bvs	bvs-BARVI_03940	954459	954713	+	Cobalamin	4.7e-27	955022	955218	-
*	Phocaeicola vulgatus ATCC 8482	Bacteroidetes	bvu	bvu-BVU_0396	577412	577645	+	MOCO_RNA_motif	9.9e-05	577735	577858	-
*	Bacillus wiedmannii bv. thuringiensis FCC41	Firmicutes	bwd	bwd-CT694_09635	1757886	1758110	-	T-box	5.8e-11	1757768	1757884	+
*	Bacillus weihaiensis Alg07	Firmicutes	bwh	bwh-A9C19_05000	1083326	1083670	-	Lysine	3.7e-35	1083140	1083323	+
			bwh	bwh-A9C19_06445	1381533	1382138	+	c-di-GMP-I	4.8e-14	1382513	1382603	-
	Bacillus mycoides WSBC 10204	Firmicutes	bww	bww-bwei_1612	1501146	1502642	-	Purine	2.5e-15	1500812	1500915	+
			bww	bww-bwei_5542	5308348	5308506	-	SAM	1.6e-08	5308295	5308346	+
			bww	bww-bwei_4783	4535377	4535517	-	SAM	9.5e-08	4535321	4535375	+
	Bacillus amyloliquefaciens XH7	Firmicutes	bxh	bxh-BAXH7_00627	607455	607589	-	Purine	2.8e-13	607375	607453	+
	Clostridium acetobutylicum ATCC 824	Firmicutes	cac	cac-CA_C0931	1072666	1073577	+	SAM	6.8e-22	1073784	1073887	-
			cac	cac-CA_C3176	3312119	3312616	-	T-box	2e-07	3311873	3311962	+
	Cutibacterium acnes KCOM 1861	Actinobacteria	cacn	cacn-RN83_03540	760465	760665	-	Cobalamin	2.6e-12	760354	760463	+
			cacn	cacn-RN83_00970	229454	229648	+	Cobalamin	4.5e-07	229699	229788	-
*	Gottschalkia acidurici 9a	Firmicutes	cad	cad-Curi_c25070	2627016	2628743	-	MOCO_RNA_motif	4e-15	2626789	2626898	+
			cad	cad-Curi_c28080	2958937	2959836	+	T-box	3.6e-07	2960118	2960358	-
	Clostridium acetobutylicum DSM 1731	Firmicutes	cae	cae-SMB_G0948	1072487	1073398	+	SAM	6.2e-22	1073605	1073708	-
			cae	cae-SMB_G3212	3313746	3314243	-	T-box	1.8e-07	3313500	3313589	+
*	Chloroflexus aggregans DSM 9485	Chloroflexi	cag	cag-Cagg_1339	1659518	1659718	-	crcB / Fluoride	4e-06	1659432	1659493	+
*	Clostridium autoethanogenum DSM 10061	Firmicutes	cah	cah-CAETHG_0319	336741	337916	+	Cobalamin	6.6e-31	338147	338322	-
			cah	cah-CAETHG_0121	125698	126636	+	T-box	4e-25	126924	127122	-
*	Caloramator sp. E03	Firmicutes	cale	cale-FDN13_10435	2140690	2141865	-	MOCO_RNA_motif	1.1e-11	2140382	2140492	+
*	Candidatus Contubernalis alkalaceticum Z-7904	Firmicutes	calk	calk-HUE98_16065	3241497	3242147	+	c-di-GMP-I	1.3e-14	3242237	3242322	-
*	Corynebacterium amycolatum FDAARGOS_1108	Actinobacteria	camc	camc-I6I65_05595	1281894	1282718	-	Cobalamin	2e-27	1281441	1281698	+
*	Candidatus Chazhemtobacterium aquaticus CH65	-	caqa	caqa-MICH65_0041	55212	55331	+	T-box	4.8e-17	55331	55489	-
*	Corynebacterium aquilae DSM 44791 S-613	Actinobacteria	caqu	caqu-CAQU_10280	2352698	2353471	-	Cobalamin	9.3e-17	2352051	2352202	+
*	Clostridium acetobutylicum EA 2018	Firmicutes	cay	cay-CEA_G0943	1072114	1073025	+	SAM	6.3e-22	1073232	1073335	-
			cay	cay-CEA_G3180	3311376	3311873	-	T-box	1.9e-07	3311130	3311219	+
*	Corynebacterium argentoratense DSM 44202	Actinobacteria	caz	caz-CARG_08305	1735232	1735858	-	Cobalamin	7.8e-14	1734795	1734933	+
*	Cereibacter azotoformans SY5	Proteobacteria	cazt	cazt-LV780_18500	709642	709866	+	Cobalamin	2e-21	709955	710150	-
*	Petrocella atlantisensis 70B-A	Firmicutes	cbar	cbar-PATL70BA_1466	1460341	1460472	-	Lysine	1e-05	1460273	1460339	+
*	Cognaticolwellia beringensis NB097-1	Proteobacteria	cber	cber-B5D82_08660	2046931	2048712	+	c-di-GMP-I	8.6e-17	2048797	2048879	-
	Clostridium botulinum H04402 065	Firmicutes	cbj	cbj-H04402_02269	2420864	2421040	+	TPP	1.9e-11	2421287	2421393	-
			cbj	cbj-H04402_00650	747654	748334	+	Purine	5.1e-06	748654	748753	-
	Clostridium botulinum B Eklund 17B	Firmicutes	cbk	cbk-CLL_A1401	1444780	1444917	-	Cobalamin	1.4e-25	1444517	1444695	+
*	Clostridium butyricum KNU-L09	Firmicutes	cbut	cbut-ATN24_19500	576397	578010	-	SAM	1.6e-21	575860	575969	+
*	Clostridium baratii Sullivan	Firmicutes	cbv	cbv-U729_963	1062248	1063756	-	c-di-GMP-I	2.8e-16	1061939	1062024	+
*	Clostridium cellulovorans 743B	Firmicutes	ccb	ccb-Clocel_0461	574932	575798	-	T-box	3.4e-30	574332	574597	+
*	Chlorobium chlorochromatii CaD3	Chlorobi	cch	cch-Cag_0527	614996	615883	+	SAM	8.5e-06	616112	616216	-
*	Clostridium carboxidivorans P7	Firmicutes	cck	cck-Ccar_11535	2631031	2632098	-	c-di-GMP-I	3.2e-18	2630790	2630878	+
*	Acetivibrio clariflavus DSM 19732	Firmicutes	ccl	ccl-Clocl_2239	2570706	2571356	-	c-di-GMP-I	1.1e-15	2570442	2570536	+
			ccl	ccl-Clocl_3545	4181271	4181597	+	c-di-GMP-I	1.2e-15	4181788	4181877	-
			ccl	ccl-Clocl_2987	3484655	3484813	-	c-di-GMP-I	2.8e-15	3484445	3484538	+
			ccl	ccl-Clocl_1436	1651229	1651972	+	c-di-GMP-I	9.9e-15	1652142	1652238	-
*	Clostridium cochlearium NCTC13027	Firmicutes	ccoh	ccoh-SAMEA4530647_0634	626608	626868	+	Cobalamin	3.3e-35	627158	627347	-
	Corynebacterium diphtheriae HC04	Actinobacteria	cda	cda-CDHC04_0808	835768	837198	-	Cobalamin	2.7e-22	835073	835273	+
	Corynebacterium diphtheriae BH8	Actinobacteria	cdb	cdb-CDBH8_0846	842004	843434	-	Cobalamin	2.8e-22	841309	841509	+
*	Clostridioides difficile CD196	Firmicutes	cdc	cdc-CD196_1862	2144391	2144747	-	c-di-GMP-I	1.2e-15	2143957	2144046	+
	Corynebacterium diphtheriae CDCE 8392	Actinobacteria	cdd	cdd-CDCE8392_0800	812402	813832	-	Cobalamin	2.7e-22	811707	811907	+
	Corynebacterium diphtheriae HC02	Actinobacteria	cde	cde-CDHC02_0801	831018	832448	-	Cobalamin	2.6e-22	830323	830523	+
	Clostridioides difficile 630	Firmicutes	cdf	cdf-CD630_19810	2286355	2286711	-	c-di-GMP-I	1.2e-15	2285921	2286010	+
			cdf	cdf-CD630_09771	1142224	1142367	+	c-di-GMP-I	1.5e-13	1142569	1142664	-
	Corynebacterium diphtheriae INCA 402	Actinobacteria	cdh	cdh-CDB402_0773	806885	808315	-	Cobalamin	2.7e-22	806190	806390	+
	Corynebacterium diphtheriae NCTC11397	Actinobacteria	cdip	cdip-ERS451417_00794	782025	783455	-	Cobalamin	2.8e-22	781331	781531	+
	Clostridioides difficile R20291	Firmicutes	cdl	cdl-CDR20291_1905	2224943	2225299	-	c-di-GMP-I	1.2e-15	2224509	2224598	+
*	Castellaniella defragrans 65Phen	Proteobacteria	cdn	cdn-BN940_17881	3848432	3848557	-	TPP	3.4e-07	3848332	3848430	+
	Corynebacterium diphtheriae 241	Actinobacteria	cdp	cdp-CD241_0800	810499	810933	-	Cobalamin	2.6e-22	809804	810004	+
	Corynebacterium diphtheriae HC03	Actinobacteria	cdr	cdr-CDHC03_0799	825762	827192	-	Cobalamin	2.7e-22	825067	825267	+
*	Clostridium drakei SL1	Firmicutes	cdrk	cdrk-B9W14_17130	3851606	3852178	+	SAM	4.7e-20	3852378	3852489	-
			cdrk	cdrk-B9W14_15710	3540205	3541272	-	c-di-GMP-I	3.1e-18	3539923	3540011	+
			cdrk	cdrk-B9W14_20185	4539164	4539442	+	c-di-GMP-I	3.2e-17	4539644	4539727	-
			cdrk	cdrk-B9W14_10250	2296442	2297104	+	TPP	1.2e-10	2297297	2297406	-
*	Corynebacterium diphtheriae C7	Actinobacteria	cds	cds-CDC7B_0808	817908	819338	-	Cobalamin	2.7e-22	817214	817414	+
	Corynebacterium diphtheriae HC01	Actinobacteria	cdt	cdt-CDHC01_0801	810470	810904	-	Cobalamin	2.6e-22	809775	809975	+
	Corynebacterium diphtheriae VA01	Actinobacteria	cdv	cdv-CDVA01_0768	803165	804595	-	Cobalamin	2.5e-22	802470	802670	+
	Corynebacterium diphtheriae PW8	Actinobacteria	cdw	cdw-CDPW8_0861	871188	872618	-	Cobalamin	2.8e-22	870493	870693	+
	Corynebacterium diphtheriae 31A	Actinobacteria	cdz	cdz-CD31A_0899	890020	891450	-	Cobalamin	3e-22	889325	889525	+
*	Cellulomonas sp. JZ18	Actinobacteria	cej	cej-GC089_17640	3895294	3897918	+	c-di-GMP-I	1.5e-13	3898267	3898341	-
*	Cellulomonas sp. H30R-01	Actinobacteria	celh	celh-GXP71_16390	3665897	3666145	+	ykkC / Guanidine	1.9e-05	3666327	3666375	-
*	Cellulomonas shaoxiangyii Z28	Actinobacteria	celz	celz-E5225_16580	3703042	3705678	+	c-di-GMP-I	1e-12	3706008	3706082	-
*	Cellulosilyticum sp. WCF-2	Firmicutes	cew	cew-EKH84_06015	1372778	1373668	-	T-box	3.5e-09	1372549	1372697	+
*	Cellulomonas sp. PSBB021	Actinobacteria	cez	cez-CBP52_13475	2921288	2924002	+	c-di-GMP-I	1.1e-13	2924268	2924343	-
*	Clostridium fermenticellae JN500901	Firmicutes	cfer	cfer-D4Z93_07835	1689322	1689918	+	c-di-GMP-I	6.5e-18	1689951	1690034	-
*	Clostridium formicaceticum ATCC 27076	Firmicutes	cfm	cfm-BJL90_12435	2780371	2781333	+	MOCO_RNA_motif	4.5e-18	2781648	2781768	-
			cfm	cfm-BJL90_21100	4550452	4550748	-	T-box	3.4e-10	4550351	4550450	+
*	Cellvibrio gilvus ATCC 13127	Actinobacteria	cga	cga-Celgi_0865	946924	947379	-	SAM	1.1e-15	946701	946807	+
*	Clostridium gasigenes CGAS001	Firmicutes	cgas	cgas-J1C67_11815	2534622	2534804	-	Purine	5.4e-16	2534325	2534426	+
*	Cytobacillus gottheilii 1839	Firmicutes	cgot	cgot-J1899_19535	3917461	3917658	-	c-di-GMP-I	2.9e-15	3917243	3917337	+
*	Caldicellulosiruptor hydrothermalis 108	Firmicutes	chd	chd-Calhy_0909	944002	944568	-	c-di-GMP-I	3.3e-17	943670	943759	+
			chd	chd-Calhy_2571	2711612	2712157	+	c-di-GMP-I	2.4e-12	2712179	2712271	-
			chd	chd-Calhy_1863	1893386	1893634	+	MOCO_RNA_motif	1.6e-14	1893636	1893750	-
*	Chelatococcus sp. CO-6	Proteobacteria	chel	chel-AL346_15820	3374792	3374995	+	SAM	9.3e-05	3375085	3375159	-
*	Caldicellulosiruptor kristjanssonii I77R1B	Firmicutes	cki	cki-Calkr_1509	1567075	1568505	+	SAM	1.5e-19	1568862	1568986	-
*	Clostridium kluyveri DSM 555	Firmicutes	ckl	ckl-CKL_3667	3709015	3709269	+	raiA	2.3e-52	3709547	3709752	-
			ckl	ckl-CKL_0273	243295	243891	+	TPP	5e-05	244040	244136	-
*	Citrobacter koseri ATCC BAA-895	Proteobacteria	cko	cko-CKO_00803	771501	771653	-	Cobalamin	8.8e-18	771367	771499	+
			cko	cko-CKO_03568	3321521	3321646	+	Mg_sensor	1.6e-06	3321665	3321710	-
	Clostridium kluyveri NBRC 12016	Firmicutes	ckr	ckr-CKR_3237	3640517	3640771	+	raiA	2.4e-52	3641049	3641254	-
			ckr	ckr-CKR_0229	243295	243891	+	TPP	5.4e-05	244040	244136	-
	Caldicellulosiruptor lactoaceticus 6A	Firmicutes	clc	clc-Calla_0898	962514	963944	+	SAM	1.4e-19	964304	964428	-
*	Clostridium ljungdahlii DSM 13528	Firmicutes	clj	clj-CLJU_c22210	2423778	2424953	+	Cobalamin	9.5e-32	2425184	2425360	-
			clj	clj-CLJU_c20380	2218190	2219128	+	T-box	4.3e-25	2219416	2219614	-
*	Clostridium sp. AWRP	Firmicutes	clos	clos-DMR38_17255	3716000	3716132	+	T-box	1.3e-17	3716183	3716521	-
			clos	clos-DMR38_17790	3819672	3820241	+	SAM	6.2e-16	3820384	3820484	-
*	Clostridium sp. SY8519	Firmicutes	cls	cls-CXIVA_14960	1617384	1618343	+	c-di-GMP-I	2.2e-10	1618639	1618714	-
*	Corynebacterium lactis RW2-5	Actinobacteria	clw	clw-CLAC_10130	2241765	2242571	-	Cobalamin	1.1e-25	2241351	2241593	+
*	Clostridium manihotivorum CT4	Firmicutes	cmah	cmah-C1I91_13220	2920113	2920190	-	T-box	1e-22	2919682	2920091	+
*	Carnobacterium maltaromaticum LMA28	Firmicutes	cml	cml-BN424_1286	1326713	1326829	-	T-box	1.2e-31	1326462	1326689	+
			cml	cml-BN424_507	553041	553184	+	T-box	2.1e-15	553204	553385	-
*	Corynebacterium mustelae DSM 45274	Actinobacteria	cmv	cmv-CMUST_06625	1389963	1390481	-	Cobalamin	7e-28	1389271	1389469	+
*	Corynebacterium sp. ATCC 6931	Actinobacteria	coa	coa-DR71_677	772612	773451	-	Cobalamin	1.9e-27	772159	772416	+
	Colwellia sp. Arc7-D	Proteobacteria	cola	cola-DBO93_17890	4117290	4119074	+	c-di-GMP-I	3.5e-15	4119169	4119251	-
*	Colwellia sp. PAMC 21821	Proteobacteria	colw	colw-A3Q33_07785	1845989	1847770	-	c-di-GMP-I	9.4e-17	1845820	1845902	+
*	Colwellia sp. MT41	Proteobacteria	com	com-CMT41_15130	3566318	3568099	-	c-di-GMP-I	8.1e-16	3565973	3566055	+
*	Colwellia sp. Arc7-635	Proteobacteria	cov	cov-EKO29_19750	4604852	4606606	-	c-di-GMP-I	9.5e-15	4604688	4604770	+
*	Cloacibacillus porcorum CL-84	Synergistetes	cpor	cpor-BED41_06640	1469919	1470347	-	Cobalamin	6.6e-22	1469592	1469769	+
*	Crassaminicella profunda Ra1766H	Firmicutes	cprf	cprf-K7H06_03435	832516	833331	-	Cobalamin	5.9e-34	832157	832336	+
			cprf	cprf-K7H06_13515	2856284	2856871	-	Glycine	2e-21	2855880	2856077	+
*	Colwellia psychrerythraea 34H	Proteobacteria	cps	cps-CPS_4378	4612999	4614786	-	c-di-GMP-I	2.3e-15	4612610	4612692	+
*	Corynebacterium rouxii FRC0190	Actinobacteria	crf	crf-FRC0190_00849	823758	825188	-	Cobalamin	5.5e-21	823074	823266	+
*	Crassaminicella thermophila SY095	Firmicutes	crs	crs-FQB35_11385	2245443	2246192	+	Cobalamin	2.4e-36	2246391	2246569	-
			crs	crs-FQB35_11485	2268555	2269778	-	TPP	6.4e-14	2268258	2268366	+
*	Clostridium scindens ATCC 35704	Firmicutes	csci	csci-HDCHBGLK_03314	3240652	3240846	+	T-box	2.4e-21	3240959	3241172	-
			csci	csci-HDCHBGLK_01964	1936517	1937563	-	TPP	2.6e-10	1936369	1936484	+
	Thermoclostridium stercorarium subsp. stercorarium DSM 8532	Firmicutes	csd	csd-Clst_1672	1887480	1888298	+	T-box	5.3e-09	1888706	1888813	-
*	Clostridium septicum DSM 7534	Firmicutes	csep	csep-CP523_09300	2060679	2061701	-	Purine	1.2e-10	2060371	2060470	+
*	Clostridium saccharolyticum WM1	Firmicutes	csh	csh-Closa_2750	2969860	2970546	-	c-di-GMP-I	2.5e-17	2969430	2969516	+
			csh	csh-Closa_1744	1873164	1873964	-	c-di-GMP-I	5e-16	1872799	1872886	+
*	Clostridium scatologenes ATCC 25775	Firmicutes	csq	csq-CSCA_0565	631786	632853	+	c-di-GMP-I	3e-18	633045	633133	-
			csq	csq-CSCA_1932	2084586	2085182	-	TPP	7e-05	2084339	2084435	+
*	Thermoclostridium stercorarium subsp. stercorarium DSM 8532	Firmicutes	css	css-Cst_c17370	1887950	1888768	+	T-box	5.3e-09	1889176	1889283	-
*	Chlorobaculum tepidum TLS	Chlorobi	cte	cte-CT0407	422273	422470	-	Cobalamin	4.8e-13	422069	422263	+
			cte	cte-CT2023	1920231	1921487	+	FMN	6.5e-06	1921487	1921589	-
*	Clostridium tetani 12124569	Firmicutes	ctet	ctet-BN906_00795	780619	780879	+	Cobalamin	1e-35	781166	781354	-
*	Hungateiclostridium thermocellum ATCC 27405	Firmicutes	cth	cth-Cthe_1066	1273444	1274199	-	c-di-GMP-I	8.2e-16	1273270	1273367	+
*	Pseudoclostridium thermosuccinogenes DSM 5807	Firmicutes	cthd	cthd-CDO33_13575	3098413	3098739	+	c-di-GMP-I	9.3e-16	3098928	3099017	-
*	Carboxydocella thermautotrophica 019	Firmicutes	cthm	cthm-CFE_2050	2032310	2033548	-	yybP-ykoY	9e-09	2032143	2032236	+
	Hungateiclostridium thermocellum DSM 1313	Firmicutes	ctx	ctx-Clo1313_1148	1365618	1366373	+	c-di-GMP-I	4.4e-16	1366449	1366546	-
*	Clostridium tyrobutyricum KCTC 5387	Firmicutes	ctyk	ctyk-CTK_C16510	1639708	1641879	-	T-box	3.4e-27	1639438	1639632	+
*	Corynebacterium ulcerans 0102	Actinobacteria	cue	cue-CULC0102_0847	880714	880935	-	Cobalamin	2.7e-19	880521	880712	+
	Corynebacterium ulcerans 131002	Actinobacteria	cuj	cuj-CUL131002_0750c	775258	775479	-	Cobalamin	3e-20	775065	775256	+
	Corynebacterium ulcerans BR-AD22	Actinobacteria	cul	cul-CULC22_00748	809486	809707	-	Cobalamin	2.6e-19	809293	809484	+
	Corynebacterium ulcerans 210932	Actinobacteria	cun	cun-Cul210932_0772	792913	793134	-	Cobalamin	3e-20	792720	792911	+
	Corynebacterium ulcerans 210931	Actinobacteria	cuq	cuq-Cul210931_0736	795969	796190	-	Cobalamin	3.2e-20	795776	795967	+
	Corynebacterium ulcerans FRC11	Actinobacteria	cus	cus-CulFRC11_0739	787840	788061	-	Cobalamin	2.9e-20	787647	787838	+
	Corynebacterium ulcerans 05146	Actinobacteria	cuz	cuz-Cul05146_0794	800876	801097	-	Cobalamin	2.5e-19	800683	800874	+
*	Citrobacter werkmanii FDAARGOS_364	Proteobacteria	cwe	cwe-CO701_07325	1487585	1488204	-	TPP	3.4e-08	1487455	1487548	+
*	Conexibacter woesei DSM 14684	Actinobacteria	cwo	cwo-Cwoe_1787	1880390	1880485	-	ydaO-yuaA	1.6e-08	1880275	1880388	+
*	Synechococcus sp. JA-2-3B'a	Cyanobacteria	cyb	cyb-CYB_2095	2191281	2191415	+	glnA	1.4e-12	2191661	2191742	-
*	Cyanothece sp. PCC 7425	Cyanobacteria	cyn	cyn-Cyan7425_3702	3683017	3684744	-	c-di-GMP-I	1.7e-07	3682884	3682977	+
			cyn	cyn-Cyan7425_0141	133514	133813	+	c-di-GMP-I	2.2e-07	134170	134258	-
			cyn	cyn-Cyan7425_2602	2555514	2556770	+	c-di-GMP-I	8.2e-05	2556867	2556961	-
*	Desulfofarcimen acetoxidans DSM 771	Firmicutes	dae	dae-Dtox_1976	2119450	2119683	-	Cobalamin	6e-39	2118888	2119073	+
			dae	dae-Dtox_1519	1572993	1573322	-	c-di-GMP-I	5.5e-17	1572817	1572906	+
*	Desulfosarcina alkanivorans PL12	Proteobacteria	dalk	dalk-DSCA_45810	5131080	5131328	-	Cobalamin	9.5e-17	5130903	5131078	+
*	Desulfoglaeba alkanexedens ALDC	Proteobacteria	dax	dax-FDQ92_03160	637629	637769	+	Cobalamin	1.3e-19	637828	637966	-
			dax	dax-FDQ92_08585	1898255	1898860	-	Cobalamin	9.1e-06	1897922	1898149	+
*	Desulfomarina profundi KT2	Proteobacteria	dbk	dbk-DGMP_37990	4126294	4128942	-	Cobalamin	7.9e-32	4125889	4126077	+
*	Desulfotomaculum nigrificans CO-1-SRB	Firmicutes	dca	dca-Desca_1060	1182921	1183277	-	yybP-ykoY	7.1e-07	1182738	1182857	+
*	Dermatophilus congolensis NCTC13039	Actinobacteria	dco	dco-SAMEA4475696_1519	1723834	1725531	-	SAM	6.9e-05	1723778	1723825	+
*	Desulfitobacterium dichloroeliminans LMG P-21439	Firmicutes	ddl	ddl-Desdi_0137	140151	140849	-	ydaO-yuaA	4.4e-21	139947	140072	+
*	Dehalobacter sp. CF	Firmicutes	dec	dec-DCF50_p1698	1731789	1731902	-	c-di-GMP-I	2.4e-06	1731747	1731787	+
*	Dehalobacter sp. DCA	Firmicutes	ded	ded-DHBDCA_p515	512039	512164	-	Lysine	4.6e-26	511878	512037	+
*	Desulfovibrio sp. G11	Proteobacteria	def	def-CNY67_06545	1457648	1458874	+	Glycine	1.6e-13	1458963	1459052	-
			def	def-CNY67_00610	141097	141414	-	Glycine	1.4e-11	140951	141052	+
	Dehalococcoides mccartyi CBDB1	Chloroflexi	deh	deh-cbdbB8	137386	137532	-	Cobalamin	6.2e-15	137268	137384	+
*	Devosia sp. I507	Proteobacteria	dei	dei-C4375_06795	1437295	1437690	-	c-di-GMP-I	1.4e-05	1437190	1437263	+
*	Desulfoluna sp. ASN36	Proteobacteria	dek	dek-DSLASN_30290	3814478	3814660	-	FMN	8.4e-08	3814432	3814476	+
	Dehalococcoides mccartyi 195	Chloroflexi	det	det-DET0124	122655	122798	-	Cobalamin	6.1e-15	122537	122653	+
			det	det-DET0690	636525	636734	-	Cobalamin	7.8e-10	636395	636523	+
			det	det-DET0656	605514	605723	-	Cobalamin	7.8e-10	605384	605512	+
			det	det-DET0649	599284	599463	-	Cobalamin	2.2e-06	599207	599270	+
			det	det-DET0683	630295	630474	-	Cobalamin	2.2e-06	630218	630281	+
	Dehalococcoides mccartyi VS	Chloroflexi	dev	dev-DhcVS_594	560298	560510	-	Cobalamin	7.5e-10	560173	560296	+
*	Dechloromonas sp. HYN0024	Proteobacteria	dey	dey-HYN24_09900	2054940	2055560	-	c-di-GMP-I	1.2e-15	2054689	2054773	+
*	Desulforamulus ferrireducens GSS09	Firmicutes	dfg	dfg-B0537_08990	1834283	1835521	-	T-box	8.3e-24	1833719	1834068	+
			dfg	dfg-B0537_10820	2226897	2227160	-	c-di-GMP-I	3.5e-18	2226353	2226439	+
			dfg	dfg-B0537_10950	2248954	2249151	+	Purine	4e-13	2249287	2249386	-
*	Desulfoscipio gibsoniae DSM 7213	Firmicutes	dgi	dgi-Desgi_3535	3547241	3547492	+	c-di-GMP-I	6.6e-19	3547731	3547817	-
			dgi	dgi-Desgi_0630	630656	633094	+	c-di-GMP-I	2.3e-17	633472	633560	-
			dgi	dgi-Desgi_2563	2601366	2601518	+	Lysine	3.6e-12	2601518	2601612	-
	Desulfitobacterium hafniense DCB-2	Firmicutes	dhd	dhd-Dhaf_2424	2615949	2617220	-	c-di-GMP-I	2.9e-15	2615722	2615810	+
*	Desulfovibrio hydrothermalis AM13 = DSM 14728	Proteobacteria	dhy	dhy-DESAM_21377	1727561	1727749	-	Cobalamin	2e-06	1727462	1727559	+
*	Dokdonella koreensis DS-123	Proteobacteria	dko	dko-I596_1017	1204520	1204696	-	Cobalamin	4.8e-15	1204420	1204518	+
	Dehalococcoides mccartyi BTF08	Chloroflexi	dmc	dmc-btf_606	575898	576056	-	Cobalamin	2.9e-08	575751	575878	+
	Dehalococcoides mccartyi DCMB5	Chloroflexi	dmd	dmd-dcmb_652	641356	641514	-	Cobalamin	3.2e-08	641209	641336	+
	Dehalococcoides mccartyi GY50	Chloroflexi	dmg	dmg-GY50_0581	531460	531636	-	Cobalamin	7.5e-10	531335	531458	+
*	Desulfosporosinus meridiei DSM 13257	Firmicutes	dmi	dmi-Desmer_3119	3262630	3263211	+	ydaO-yuaA	5.1e-25	3263325	3263472	-
			dmi	dmi-Desmer_0488	500263	500400	+	Cobalamin	2.8e-18	500746	500927	-
			dmi	dmi-Desmer_1864	1964303	1965406	-	MOCO_RNA_motif	1.9e-14	1963977	1964130	+
*	Desulfococcus multivorans DSM 2059	Proteobacteria	dml	dml-Dmul_38180	4297568	4297795	-	Cobalamin	1.6e-10	4297458	4297566	+
			dml	dml-Dmul_04650	503294	503548	+	c-di-GMP-I	2.5e-08	503548	503596	-
*	Desulfonema magnum 4be13	Proteobacteria	dmm	dmm-dnm_060010	4776898	4777053	+	Cobalamin	1.4e-33	4777134	4777321	-
			dmm	dmm-dnm_068960	5481322	5481468	+	Cobalamin	1.8e-15	5481468	5481578	-
			dmm	dmm-dnm_019110	1475793	1475963	+	Cobalamin	2.7e-12	1475963	1476070	-
			dmm	dmm-dnm_019190	1484016	1484147	+	Cobalamin	2.7e-10	1484147	1484232	-
			dmm	dmm-dnm_003880	309002	309265	+	c-di-GMP-I	2.4e-08	309435	309506	-
			dmm	dmm-dnm_065700	5236492	5236668	-	c-di-GMP-I	1.7e-07	5236274	5236336	+
*	Desulfitobacterium metallireducens DSM 15288	Firmicutes	dmt	dmt-DESME_02550	492698	493372	-	TPP	5.7e-09	492401	492509	+
*	Dehalococcoides mccartyi CG1	Chloroflexi	dmx	dmx-X792_03180	587651	587755	-	Cobalamin	5.4e-10	587526	587649	+
	Dehalococcoides mccartyi CG4	Chloroflexi	dmy	dmy-X793_02925	556165	556269	-	Cobalamin	7.7e-10	556040	556163	+
*	Dermacoccus nishinomiyaensis M25	Actinobacteria	dni	dni-HX89_05640	1179933	1180202	-	SAM	6.8e-10	1179353	1179442	+
*	Desulfosporosinus orientis DSM 765	Firmicutes	dor	dor-Desor_0769	777895	778587	-	T-box	2.3e-20	777522	777768	+
			dor	dor-Desor_0480	474395	475069	+	Cobalamin	3.1e-17	475323	475463	-
*	Desulfosarcina ovata subsp. sediminis 28bB2T	Proteobacteria	dov	dov-DSCO28_31680	3571958	3572158	+	Cobalamin	1.1e-32	3572194	3572379	-
			dov	dov-DSCO28_70960	8118589	8118756	+	Cobalamin	7.8e-20	8118792	8119041	-
			dov	dov-DSCO28_70960	8118589	8118756	+	c-di-GMP-I	1.1e-09	8119131	8119222	-
*	Desulforamulus reducens MI-1	Firmicutes	drm	drm-Dred_1834	2014033	2014839	-	Cobalamin	3.3e-22	2013617	2013813	+
			drm	drm-Dred_2178	2382500	2382697	+	Purine	1.6e-14	2382846	2382945	-
*	Dehalobacter restrictus DSM 9455	Firmicutes	drs	drs-DEHRE_02210	431030	431380	-	c-di-GMP-I	1.9e-17	430778	430866	+
*	Desulforamulus ruminis DSM 2154	Firmicutes	dru	dru-Desru_1588	1612883	1613809	+	c-di-GMP-I	4.6e-13	1613995	1614084	-
*	Desulfocapsa sulfexigens DSM 10523	Proteobacteria	dsf	dsf-UWK_02677	2981866	2984085	-	Cobalamin	1.6e-32	2981379	2981567	+
*	Desulfitobacterium hafniense Y51	Firmicutes	dsy	dsy-DSY0013	14748	15323	+	c-di-GMP-I	1.7e-15	15543	15632	-
*	Desulfomonile tiedjei DSM 6799	Proteobacteria	dti	dti-Desti_3352	3946329	3946553	-	Cobalamin	5.7e-25	3946043	3946231	+
			dti	dti-Desti_5588	6448634	6448795	-	Cobalamin	6.1e-12	6448523	6448632	+
*	Dyella thiooxydans ATSB10	Proteobacteria	dtx	dtx-ATSB10_32170	3489989	3490330	+	Cobalamin	2.1e-24	3490330	3490481	-
*	Dermabacter vaginalis AD1-86	Actinobacteria	dva	dva-DAD186_08280	945552	948545	+	glnA	1.1e-05	948562	948618	-
	Desulfovibrio vulgaris Hildenborough	Proteobacteria	dvu	dvu-DVU_1171	1263965	1264060	+	SAM	2.8e-09	1264198	1264310	-
*	Peptoclostridium acidaminophilum DSM 3953	Firmicutes	eac	eac-EAL2_808p01990	193118	194185	-	c-di-GMP-I	5.7e-15	192817	192916	+
			eac	eac-EAL2_c00320	29970	31277	-	TPP	1e-14	29501	29609	+
			eac	eac-EAL2_c00320	29970	31277	-	TPP	1.8e-14	29674	29782	+
*	Ensifer alkalisoli YIC4027	Proteobacteria	eak	eak-EKH55_3970	366386	366517	-	TPP	4.5e-15	366216	366327	+
*	Enterococcus avium 352	Firmicutes	eav	eav-EH197_11650	2259930	2260826	-	Cobalamin	7.4e-23	2259572	2259746	+
			eav	eav-EH197_05080	934219	935106	-	Cobalamin	3.4e-11	933977	934100	+
	Enterococcus faecalis V583	Firmicutes	efa	efa-tRNA-Leu-3	1024267	1024350	+	ykoK / M-box	5.7e-34	1024696	1024863	-
*	Enterococcus faecium Aus0085	Firmicutes	efau	efau-EFAU085_01482	1503370	1503489	+	ykoK / M-box	2e-32	1503817	1503983	-
	Enterococcus faecalis D32	Firmicutes	efd	efd-EFD32_t042	903791	903874	+	ykoK / M-box	5.5e-34	904220	904387	-
*	Enterococcus faecalis 62	Firmicutes	efl	efl-EF62_0727	749976	750935	-	T-box	5.1e-28	749702	749931	+
	Enterococcus faecium ATCC 8459 = NRRL B-2354	Firmicutes	efm	efm-M7W_2543	2432663	2432800	+	T-box	1.1e-26	2432827	2433033	-
			efm	efm-M7W_2303	2159145	2159273	+	T-box	8.2e-24	2159273	2159493	-
	Enterococcus faecalis DENG1	Firmicutes	efn	efn-DENG_t045	1039561	1039644	+	ykoK / M-box	5e-34	1039990	1040157	-
	Enterococcus faecalis Symbioflor 1	Firmicutes	efs	efs-EFS1_tRNA42	910939	911022	+	ykoK / M-box	3.8e-34	911369	911536	-
	Enterococcus faecium DO	Firmicutes	efu	efu-HMPREF0351_12279	2226921	2227049	+	T-box	7.5e-24	2227049	2227269	-
*	Enterococcus gilvus CR1	Firmicutes	egv	egv-EGCR1_14610	130549	130731	-	T-box	8.8e-25	130025	130256	+
			egv	egv-EGCR1_14610	130549	130731	-	T-box	4.3e-16	130381	130542	+
*	Ethanoligenens harbinense YUAN-3	Firmicutes	eha	eha-Ethha_0050	56509	57843	+	c-di-GMP-I	2.2e-16	58089	58173	-
			eha	eha-Ethha_1945	2083282	2084814	-	c-di-GMP-I	1.3e-11	2083109	2083197	+
*	Enterococcus hirae ATCC 9790	Firmicutes	ehr	ehr-EHR_11245	2198011	2198268	-	ykoK / M-box	7.4e-34	2197536	2197704	+
	Erythrobacter litoralis HTCC2594	Proteobacteria	eli	eli-ELI_10790	2184655	2185671	+	Cobalamin	9.7e-23	2185922	2186122	-
*	Eubacterium limosum ATCC 8486	Firmicutes	elim	elim-B2M23_20120	4279524	4280279	-	Cobalamin	2.4e-23	4278946	4279124	+
*	Eubacterium callanderi KIST612	Firmicutes	elm	elm-ELI_2721	2523067	2523825	-	Cobalamin	3.5e-23	2522491	2522669	+
			elm	elm-ELI_4376	4103418	4103567	+	Cobalamin	1.9e-22	4103567	4103710	-
			elm	elm-ELI_1661	1569496	1569600	-	T-box	5.2e-18	1569071	1569337	+
			elm	elm-ELI_4146	3866678	3866884	+	c-di-GMP-I	9.8e-05	3866884	3866934	-
*	Eubacterium maltosivorans YI	Firmicutes	emt	emt-CPZ25_005960	1190109	1190855	-	Cobalamin	3.4e-24	1189533	1189711	+
	Eubacterium rectale M104/1	Firmicutes	era	era-ERE_30070	3095167	3095454	-	FMN	2.1e-10	3095051	3095158	+
*	Enterococcus raffinosus F162_2	Firmicutes	eraf	eraf-J9537_18210	745598	746929	+	T-box	2.7e-29	747026	747274	-
			eraf	eraf-J9537_04780	962759	963655	-	Cobalamin	6.2e-24	962266	962448	+
*	Eubacterium rectale ATCC 33656	Firmicutes	ere	ere-EUBREC_3677	3419344	3419637	+	FMN	3.9e-11	3419644	3419751	-
			ere	ere-EUBREC_2982	2864256	2864429	+	T-box	5.6e-10	2864429	2864586	-
	Eubacterium rectale DSM 17629	Firmicutes	ert	ert-EUR_32620	3340172	3340459	-	FMN	9e-11	3340056	3340163	+
*	Ensifer sojae CCBAU 05684	Proteobacteria	esj	esj-SJ05684_c15970	1543288	1543407	-	Glycine	1.9e-13	1543148	1543235	+
	Eubacterium siraeum V10Sc8a	Firmicutes	esr	esr-ES1_03860	418727	418888	-	Cobalamin	2.3e-07	418616	418725	+
*	Fictibacillus arsenicus G25-54	Firmicutes	far	far-ABE41_004280	793549	795126	+	c-di-GMP-I	1.1e-14	795359	795444	-
			far	far-ABE41_018810	3723886	3724089	-	c-di-GMP-I	1.6e-12	3723500	3723585	+
			far	far-ABE41_013835	2673540	2673824	+	T-box	1e-05	2673824	2673901	-
*	Filimonas lacunae NBRC 104114	Bacteroidetes	fln	fln-FLA_1678	2038127	2038708	-	TPP	2.7e-09	2038006	2038101	+
*	Francisella noatunensis subsp. noatunensis FSC774	Proteobacteria	fnn	fnn-FSC774_04050	800563	801018	-	TPP	1.1e-13	800423	800527	+
*	Fusobacterium pseudoperiodonticum KCOM 1283	Fusobacteria	fpd	fpd-CTM68_07135	1407670	1408956	-	TPP	5.4e-14	1407424	1407530	+
*	Fervidobacterium pennivorans DSM 9078	Thermotogae	fpe	fpe-Ferpe_1699	1752127	1753077	-	Cobalamin	2e-28	1751895	1752071	+
*	Flavonifractor plautii YL31	Firmicutes	fpla	fpla-A4U99_13235	2734673	2734897	+	Cobalamin	8.2e-31	2735353	2735541	-
			fpla	fpla-A4U99_06680	1386088	1386858	-	Cobalamin	3.1e-30	1385569	1385763	+
			fpla	fpla-A4U99_10340	2122266	2122357	+	Cobalamin	6.4e-17	2122698	2122925	-
*	Frankia casuarinae CcI3	Actinobacteria	fra	fra-Francci3_2989	3539948	3540367	+	ydaO-yuaA	7.9e-18	3540382	3540580	-
*	Faecalibaculum rodentium ALO17	Firmicutes	fro	fro-AALO17_09630	886955	887092	-	T-box	2.8e-13	886815	886953	+
*	Candidatus Frankia datiscae Dg1	Actinobacteria	fsy	fsy-FsymDg_2117	2519203	2519925	-	Cobalamin	5.4e-07	2518780	2518925	+
*	Frigoriglobus tundricola PL17	Planctomycetes	ftj	ftj-FTUN_4892	5298784	5300880	-	MOCO_RNA_motif	7.2e-05	5298671	5298778	+
*	Fusobacterium varium Fv113-g1	Fusobacteria	fva	fva-FV113G1_32050	3586099	3586989	+	Cobalamin	2.6e-19	3587200	3587376	-
*	Candidatus Formimonas warabiya DCMF	Firmicutes	fwa	fwa-DCMF_13265	2872958	2873161	-	MOCO_RNA_motif	2.9e-19	2872807	2872944	+
*	Glycocaulis alkaliphilus 6B-8	Proteobacteria	gak	gak-X907_0913	934621	934743	-	Cobalamin	3.8e-32	934376	934581	+
*	Glutamicibacter halophytocola KLBMP 5180	Actinobacteria	gar	gar-AOZ07_15825	3423407	3424753	+	SAM	2.6e-12	3425030	3425146	-
	Granulibacter bethesdensis NIH3.1	Proteobacteria	gbc	gbc-GbCGDNIH3_5059	2012454	2012645	+	ykkC / Guanidine	4.6e-09	2012645	2012714	-
	Granulibacter bethesdensis CGDNIH1	Proteobacteria	gbe	gbe-GbCGDNIH1_5059	1970152	1970343	+	ykkC / Guanidine	4.8e-09	1970343	1970412	-
	Granulibacter bethesdensis CGDNIH2	Proteobacteria	gbh	gbh-GbCGDNIH2_5059	2011809	2012000	+	ykkC / Guanidine	1.3e-08	2012000	2012069	-
*	Granulibacter bethesdensis CGDNIH4	Proteobacteria	gbs	gbs-GbCGDNIH4_2358	2643711	2643956	-	Glycine	2e-11	2643474	2643583	+
*	Gluconacetobacter diazotrophicus PA1 5	Proteobacteria	gdi	gdi-GDI2573	2668255	2668419	+	Cobalamin	3.1e-17	2668419	2668547	-
*	Geobacter sp. M18	Proteobacteria	geb	geb-GM18_1059	1280978	1281508	-	c-di-GMP-I	3.7e-09	1280783	1280872	+
*	Geminocystis sp. NIES-3708	Cyanobacteria	gee	gee-GM3708_2640	2901434	2901589	-	ydaO-yuaA	7.5e-16	2901008	2901161	+
*	Geobacter daltonii FRC-32	Proteobacteria	geo	geo-Geob_1689	1867791	1868417	+	c-di-GMP-I	8.3e-10	1868510	1868594	-
*	Geomonas oryzisoli RG10	Proteobacteria	ger	ger-KP004_18780	4323794	4325290	-	c-di-GMP-I	2e-06	4323528	4323608	+
*	Gemmata sp. SH-PL17	Planctomycetes	ges	ges-VT84_30270	7126819	7128354	-	c-di-GMP-I	2.8e-11	7126544	7126639	+
*	Geosporobacter ferrireducens IRF9	Firmicutes	gfe	gfe-Gferi_10270	2154238	2154840	-	Cobalamin	1.6e-35	2153778	2153957	+
*	Gramella forsetii KT0803	Bacteroidetes	gfo	gfo-GFO_0733	816559	817407	-	TPP	5.8e-06	816421	816515	+
*	Geobacillus genomosp. 3	Firmicutes	gjf	gjf-M493_02185	365131	365265	-	TPP	4.8e-17	364998	365111	+
*	Trichlorobacter lovleyi SZ	Proteobacteria	glo	glo-Glov_2357	2534373	2534591	+	c-di-GMP-I	4e-11	2534759	2534833	-
*	Granulicella mallensis MP5ACTX8	Acidobacteria	gma	gma-AciX8_0323	369036	370457	-	Cobalamin	2e-09	368856	369034	+
*	Gimesia maris DSM 8797	Planctomycetes	gmr	gmr-GmarT_34120	4498376	4499278	-	SAM	9.3e-07	4498138	4498202	+
*	Gemmata massiliana Soil9	Planctomycetes	gms	gms-SOIL9_00700	8256221	8256403	-	c-di-GMP-I	3.2e-11	8255847	8255942	+
*	Geodermatophilus obscurus DSM 43160	Actinobacteria	gob	gob-Gobs_2235	2322439	2323365	-	SAM	8.7e-18	2322278	2322390	+
*	Gluconobacter oxydans H24	Proteobacteria	goh	goh-B932_1182	1194261	1194386	+	FMN	5.9e-29	1194449	1194608	-
*	Gramella fulva SH35	Bacteroidetes	grs	grs-C7S20_18255	4114401	4114883	+	TPP	6.5e-05	4115227	4115320	-
*	Gynuella sunshinyii YC6258	Proteobacteria	gsn	gsn-YC6258_00895	876892	877005	+	FMN	8.2e-19	877005	877141	-
*	Bacillus sp. X1	Firmicutes	gst	gst-HW35_13685	2640140	2640466	-	c-di-GMP-I	1.7e-16	2639786	2639872	+
			gst	gst-HW35_08070	1548281	1549333	+	c-di-GMP-I	1.5e-15	1549721	1549808	-
*	Geobacillus sp. WCH70	Firmicutes	gwc	gwc-GWCH70_1423	1493116	1493502	+	T-box	1.3e-31	1493697	1493939	-
*	Paenibacillus sp. Y412MC10	Firmicutes	gym	gym-GYMC10_5307	5980686	5981255	+	T-box	5.3e-06	5981255	5981340	-
*	Haloterrigena sp. KZCA68	Euryarchaeota	hakz	hakz-J0X25_20225	278782	280197	-	crcB / Fluoride	1.2e-10	278600	278664	+
*	Halocella sp. SP3-1	Firmicutes	hals	hals-D7D81_03580	758334	759134	-	FMN	1.1e-10	758209	758281	+
*	Halomonas sp. R57-5	Proteobacteria	ham	ham-HALO3546	3844869	3845753	-	TPP	1e-11	3844393	3844551	+
*	Heliorestis convoluta HH	Firmicutes	hcv	hcv-FTV88_0243	252484	252633	-	glmS	1.7e-16	252376	252482	+
			hcv	hcv-FTV88_0496	502455	502595	+	SAM	3.2e-09	502595	502655	-
*	Halomonas elongata DSM 2581	Proteobacteria	hel	hel-HELO_3965	3480562	3481521	+	FMN	3e-12	3481891	3482075	-
*	Halobacillus halophilus DSM 2266	Firmicutes	hhd	hhd-HBHAL_RepHa10EF	1678760	1679160	+	SAM	4.3e-16	1679251	1679355	-
			hhd	hhd-HBHAL_1755	764330	764425	+	TPP	2.3e-14	764450	764561	-
*	Halorhodospira halochloris DSM 1059	Proteobacteria	hhk	hhk-HH1059_19990	2223128	2223559	-	ykoK / M-box	4.8e-15	2222786	2222942	+
*	Hyphomicrobium sp. MC1	Proteobacteria	hmc	hmc-HYPMC_0280	273668	273895	-	Cobalamin	3.5e-11	273539	273666	+
*	Heliobacterium modesticaldum Ice1	Firmicutes	hmo	hmo-HM1_1729	1734746	1734877	-	SAM	4.4e-21	1734609	1734714	+
			hmo	hmo-HM1_2679	2649763	2649894	+	T-box	1.1e-12	2649894	2650031	-
			hmo	hmo-HM1_1795	1795046	1795168	-	T-box	1.9e-08	1794796	1795026	+
			hmo	hmo-HM1_0199	576365	577480	+	ydaO-yuaA	1.4e-08	577755	577852	-
*	Acetivibrio saccincola GGR1	Firmicutes	hsc	hsc-HVS_07565	1674776	1675537	+	c-di-GMP-I	8.4e-16	1675619	1675716	-
			hsc	hsc-HVS_06560	1461436	1461765	+	c-di-GMP-I	2.3e-15	1461920	1462012	-
*	Herbinix luporum	Firmicutes	hsd	hsd-SD1D_1245	1347417	1347908	-	Glycine	4.5e-05	1347312	1347409	+
*	Hymenobacter swuensis DY53	Bacteroidetes	hsw	hsw-Hsw_1648	1880280	1880522	+	SAM	1.9e-14	1880626	1880717	-
*	Hydrogenovibrio thermophilus JR-2	Proteobacteria	htr	htr-EPV75_05495	1186691	1186843	-	c-di-GMP-I	7.5e-12	1186581	1186664	+
*	Halomonas titanicae SOB56	Proteobacteria	htt	htt-HZS52_22740	4915914	4917101	-	TPP	2.5e-07	4915747	4915890	+
*	Intestinimonas butyriciproducens AF211	Firmicutes	ibu	ibu-IB211_00182c	184539	184694	-	T-box	1.2e-18	184395	184537	+
			ibu	ibu-IB211_00811	808555	808803	+	Cobalamin	5.3e-13	808803	809012	-
			ibu	ibu-IB211_02951	2953082	2953213	+	T-box	6e-08	2953213	2953360	-
*	Isoptericola dokdonensis DS-3	Actinobacteria	ido	ido-I598_1348	1412394	1413695	-	ykkC / Guanidine	2.1e-05	1412337	1412385	+
*	Ilyobacter polytropus DSM 2926	Fusobacteria	ipo	ipo-Ilyop_1222	1320901	1322388	+	Cobalamin	8.5e-29	1322626	1322801	-
*	Candidatus Jettenia sp. AM49	Planctomycetes	jet	jet-L3J17_04865	1123127	1123555	+	c-di-GMP-I	1.4e-09	1124021	1124356	-
*	Kingella kingae KWG1	Proteobacteria	kki	kki-KKKWG1_0120	107723	108913	-	SAM	3.9e-06	107428	107539	+
*	Koleobacter methoxysyntrophicus NRmbB1	Firmicutes	kme	kme-H0A61_00155	166577	168292	+	crcB / Fluoride	1.7e-07	168372	168433	-
	Klebsiella michiganensis KCTC 1686	Proteobacteria	kox	kox-KOX_13770	2979979	2980743	-	yybP-ykoY	8.6e-05	2979487	2979656	+
	Klebsiella michiganensis HKOPL1	Proteobacteria	koy	koy-J415_23770	4978903	4979667	+	yybP-ykoY	9.2e-05	4979988	4980158	-
	Ketogulonicigenium vulgare WSH-001	Proteobacteria	kvl	kvl-KVU_1841	1955831	1955959	-	Cobalamin	1.2e-34	1955651	1955829	+
*	Ketogulonicigenium vulgare Y25	Proteobacteria	kvu	kvu-EIO_2302	2241526	2241654	-	Cobalamin	1.4e-34	2241346	2241524	+
*	Kurthia zopfii NCTC404	Firmicutes	kzo	kzo-NCTC404_02718	2661140	2662282	-	T-box	2.4e-18	2660773	2660999	+
*	Lysobacter antibioticus 76	Proteobacteria	lab	lab-LA76x_4124	4714847	4715125	-	Cobalamin	5.1e-09	4714737	4714845	+
	Lactobacillus acidophilus NCFM	Firmicutes	lac	lac-LBA1221	1200080	1200181	-	T-box	3.7e-13	1199953	1200078	+
*	Lactobacillus acidipiscis ACA-DC 1533	Firmicutes	laca	laca-LAC1533_1407	1534685	1535995	+	T-box	1.8e-24	1536391	1536599	-
*	Lysinibacillus agricola FJAT-51161	Firmicutes	lagr	lagr-FJQ98_05635	1194538	1194747	-	T-box	9.6e-30	1194091	1194310	+
			lagr	lagr-FJQ98_20190	4052453	4052623	+	T-box	2.7e-17	4052719	4052867	-
*	Lentibacillus amyloliquefaciens LAM0015	Firmicutes	lao	lao-AOX59_10995	2213605	2213841	+	Purine	6.4e-12	2213841	2213919	-
	Lysobacter antibioticus ATCC 29479	Proteobacteria	laq	laq-GLA29479_4779	5259548	5259826	-	Cobalamin	7.3e-10	5259438	5259546	+
*	Lentilactobacillus buchneri NRRL B-30929	Firmicutes	lbh	lbh-Lbuc_2326	2461523	2462512	+	T-box	1.1e-24	2462555	2462804	-
	Lactobacillus buchneri subsp. silagei CD034	Firmicutes	lbn	lbn-LBUCD034_0100	114518	115507	-	TPP	7.6e-14	114355	114449	+
	Lacticaseibacillus paracasei ATCC 334	Firmicutes	lca	lca-LSEI_0763	758822	758923	-	T-box	2.2e-16	758519	758750	+
*	Lysobacter caseinilyticus KVB24	Proteobacteria	lcas	lcas-LYSCAS_17690	1839042	1839242	-	c-di-GMP-I	2.2e-10	1838911	1839001	+
	Lactobacillus paracasei LC2W	Firmicutes	lce	lce-LC2W_0689	672177	672299	+	T-box	7.5e-13	672337	672505	-
*	Lactobacillus paracasei LOCK919	Firmicutes	lcl	lcl-LOCK919_0710	713553	713675	+	T-box	8.4e-13	713713	713881	-
*	Lysobacter capsici 55	Proteobacteria	lcp	lcp-LC55x_0821	922578	922769	+	Cobalamin	6.4e-11	922769	922898	-
			lcp	lcp-LC55x_3613	4042485	4042622	-	Glycine	2.8e-08	4042278	4042373	+
	Lactobacillus paracasei BD-II	Firmicutes	lcs	lcs-LCBD_0686	662080	662202	+	T-box	7.7e-13	662240	662408	-
*	Loigolactobacillus coryniformis subsp. torquens DSM 20004	Firmicutes	lcy	lcy-LC20004_01705	370263	370457	+	SAM	5.3e-17	370738	370839	-
			lcy	lcy-LC20004_03990	830387	831361	-	Cobalamin	8.6e-15	830029	830194	+
	Lacticaseibacillus paracasei Zhang	Firmicutes	lcz	lcz-LCAZH_0539	552928	553050	+	T-box	7.4e-13	553088	553256	-
*	Lactobacillus delbrueckii subsp. bulgaricus ND02	Firmicutes	lde	lde-LDBND_1577	1622886	1623038	-	T-box	1.9e-19	1622623	1622884	+
*	Lapidilactobacillus dextrinicus LH506	Firmicutes	ldx	ldx-LH506_01885	412135	412389	-	T-box	1.8e-23	411486	411693	+
*	Lysobacter enzymogenes C3	Proteobacteria	lez	lez-GLE_0966	1065597	1065830	+	Cobalamin	7.5e-14	1065830	1066029	-
			lez	lez-GLE_0974	1073768	1074016	+	Cobalamin	1.8e-09	1074016	1074256	-
*	Laceyella sacchari FBKL4.010	Firmicutes	lfb	lfb-C1X05_14425	2928576	2928794	-	ykkC / Guanidine	1.8e-20	2928473	2928572	+
*	Limosilactobacillus fermentum F-6	Firmicutes	lff	lff-LBFF_0161	181538	183088	-	TPP	1e-11	181256	181344	+
	Lactobacillus fermentum CECT 5716	Firmicutes	lfr	lfr-LC40_0108	181019	181942	-	TPP	3.7e-12	180781	180869	+
	Lactococcus garvieae ATCC 49156	Firmicutes	lgr	lgr-LCGT_0895	925009	925149	-	FMN	1.8e-06	924970	925007	+
*	Lysobacter gummosus 3.2.11	Proteobacteria	lgu	lgu-LG3211_0752	838105	838350	+	Cobalamin	1.3e-09	838350	838486	-
*	Lactococcus garvieae Lg2	Firmicutes	lgv	lgv-LCGL_0916	943442	943582	-	FMN	1.8e-06	943403	943440	+
*	Companilactobacillus heilongjiangensis DSM 28069	Firmicutes	lhi	lhi-JP39_04565	993983	994198	-	T-box	3.3e-14	993798	993981	+
*	Lysobacter helvus D10	Proteobacteria	lhx	lhx-LYSHEL_17690	1839027	1839215	-	c-di-GMP-I	2.2e-10	1838896	1838986	+
	Listeria ivanovii subsp. londoniensis WSLC 30167	Firmicutes	lia	lia-JL58_05870	1229621	1230505	-	Cobalamin	2.2e-30	1229276	1229468	+
*	Listeria innocua Clip11262	Firmicutes	lin	lin-lin1114	1132770	1133654	-	Cobalamin	3.8e-32	1132424	1132615	+
*	Listeria ivanovii subsp. londoniensis WSLC 30151	Firmicutes	lio	lio-JL53_06400	1309519	1310403	-	Cobalamin	1.5e-30	1309174	1309366	+
	Lactobacillus johnsonii N6.2	Firmicutes	ljn	ljn-T285_08645	1781081	1782130	-	T-box	3.2e-24	1780762	1781002	+
*	Levilactobacillus koreensis 26-25	Firmicutes	lko	lko-ABN16_04995	1093941	1094972	-	T-box	1.2e-18	1093508	1093754	+
*	Fructilactobacillus lindneri TMW 1.481	Firmicutes	lle	lle-AYR59_03415	720657	721520	-	T-box	4.2e-07	720426	720606	+
	Lactococcus lactis subsp. lactis IO-1	Firmicutes	lls	lls-lilo_1916	2078976	2079098	+	T-box	4.6e-07	2079161	2079340	-
*	Labilithrix luteola DSM 27648	Proteobacteria	llu	llu-AKJ09_01879	1890691	1890804	-	Cobalamin	1.6e-27	1890332	1890593	+
*	Lysinibacillus macroides FDAARGOS_925	Firmicutes	lmac	lmac-I6G82_22385	4562363	4563504	-	Purine	1.3e-14	4562209	4562307	+
*	Secundilactobacillus malefermentans CBA3618	Firmicutes	lmae	lmae-FGL90_03155	634926	635870	+	T-box	4e-19	636265	636507	-
*	Listeria marthii UTK_C1-0015-E1	Firmicutes	lmar	lmar-LAX80_005330	1063890	1064774	-	Cobalamin	7.1e-32	1063547	1063737	+
	Listeria monocytogenes CLIP 80459	Firmicutes	lmc	lmc-Lm4b_01155	1162490	1163374	-	Cobalamin	1.1e-32	1162145	1162335	+
	Listeria monocytogenes F2365	Firmicutes	lmf	lmf-LMOf2365_1157	1158930	1159814	-	Cobalamin	7.5e-33	1158585	1158775	+
	Listeria monocytogenes FSL R2-561	Firmicutes	lmg	lmg-LMKG_01784	1157565	1158449	-	Cobalamin	3.5e-33	1157221	1157411	+
	Listeria monocytogenes HCC23	Firmicutes	lmh	lmh-LMHCC_1501	1514379	1515263	+	Cobalamin	5.3e-33	1515416	1515605	-
	Listeria monocytogenes J0161	Firmicutes	lmj	lmj-LMOG_00579	1180521	1181405	-	Cobalamin	3.3e-33	1180177	1180367	+
	Listeria monocytogenes L99	Firmicutes	lml	lml-lmo4a_1133	1140733	1141617	-	Cobalamin	5.3e-33	1140389	1140578	+
*	Listeria monocytogenes 08-5578	Firmicutes	lmn	lmn-LM5578_1223	1204448	1205332	-	Cobalamin	3.7e-33	1204104	1204294	+
	Listeria monocytogenes EGD-e	Firmicutes	lmo	lmo-lmo1150	1180152	1181036	-	Cobalamin	3.3e-33	1179808	1179998	+
	Listeria monocytogenes ATCC 19117	Firmicutes	lmoa	lmoa-LMOATCC19117_1149	1170371	1171255	-	Cobalamin	7.9e-33	1170026	1170216	+
			lmoa	lmoa-LMOATCC19117_1171	1188439	1188534	-	Cobalamin	2.6e-24	1188323	1188437	+
	Listeria monocytogenes N53-1	Firmicutes	lmob	lmob-BN419_1347	1079595	1080479	-	Cobalamin	6.2e-33	1079252	1079442	+
			lmob	lmob-BN419_3074	2513562	2514863	-	T-box	2.9e-27	2512868	2513115	+
	Listeria monocytogenes SLCC5850	Firmicutes	lmoc	lmoc-LMOSLCC5850_1139	1138628	1139512	-	Cobalamin	3.3e-33	1138286	1138476	+
			lmoc	lmoc-LMOSLCC5850_1160	1156694	1156789	-	Cobalamin	2.6e-24	1156578	1156692	+
	Listeria monocytogenes EGD	Firmicutes	lmod	lmod-LMON_1143	1139118	1140002	-	Cobalamin	3.4e-33	1138776	1138966	+
	Listeria monocytogenes La111	Firmicutes	lmoe	lmoe-BN418_1350	1079795	1080679	-	Cobalamin	6.2e-33	1079452	1079642	+
			lmoe	lmoe-BN418_3061	2513193	2513720	-	T-box	3e-27	2512463	2512711	+
	Listeria monocytogenes J1816	Firmicutes	lmoj	lmoj-LM220_16997	2916484	2917368	+	Cobalamin	7.9e-33	2917521	2917711	-
	Listeria monocytogenes NE dc2014	Firmicutes	lmok	lmok-CQ02_05915	1158927	1159811	-	Cobalamin	7.8e-33	1158582	1158772	+
	Listeria monocytogenes L312	Firmicutes	lmol	lmol-LMOL312_1137	1162305	1163189	-	Cobalamin	1.2e-32	1161960	1162150	+
			lmol	lmol-LMOL312_1158	1180373	1180468	-	Cobalamin	2.5e-24	1180257	1180371	+
	Listeria monocytogenes Lm60	Firmicutes	lmom	lmom-IJ09_04585	898452	899336	+	Cobalamin	3.6e-33	899488	899678	-
	Listeria monocytogenes SLCC2376	Firmicutes	lmon	lmon-LMOSLCC2376_1101	1127282	1128166	-	Cobalamin	4.6e-33	1126938	1127127	+
			lmon	lmon-LMOSLCC2376_1122	1145350	1145445	-	Cobalamin	2.4e-24	1145234	1145348	+
	Listeria monocytogenes SLCC2378	Firmicutes	lmoo	lmoo-LMOSLCC2378_1153	1159489	1160373	-	Cobalamin	8e-33	1159144	1159334	+
			lmoo	lmoo-LMOSLCC2378_1176	1177558	1177653	-	Cobalamin	2.6e-24	1177442	1177556	+
	Listeria monocytogenes 6179	Firmicutes	lmoq	lmoq-LM6179_1457	1435974	1436858	-	Cobalamin	3.4e-33	1435631	1435821	+
			lmoq	lmoq-LM6179_2310	2217057	2217251	+	T-box	4.7e-07	2217251	2217329	-
	Listeria monocytogenes SLCC7179	Firmicutes	lmos	lmos-LMOSLCC7179_1117	1126807	1127691	-	Cobalamin	3.2e-33	1126463	1126653	+
			lmos	lmos-LMOSLCC7179_1138	1144873	1144968	-	Cobalamin	2.5e-24	1144757	1144871	+
	Listeria monocytogenes SLCC2540	Firmicutes	lmot	lmot-LMOSLCC2540_1149	1162533	1162628	-	Cobalamin	2.6e-24	1162417	1162531	+
			lmot	lmot-LMOSLCC2540_1128	1144465	1145349	-	Cobalamin	6.5e-31	1144120	1144310	+
	Listeria monocytogenes WSLC1001	Firmicutes	lmow	lmow-AX10_14255	2814741	2815187	-	Cobalamin	3.3e-33	2814399	2814589	+
	Listeria monocytogenes WSLC1042	Firmicutes	lmox	lmox-AX24_03115	567791	568675	-	Cobalamin	7.8e-33	567446	567636	+
			lmox	lmox-AX24_05315	986625	986819	+	T-box	6.4e-07	986819	986897	-
	Listeria monocytogenes SLCC2479	Firmicutes	lmoy	lmoy-LMOSLCC2479_1146	1157397	1158281	-	Cobalamin	3.4e-33	1157053	1157243	+
			lmoy	lmoy-LMOSLCC2479_1167	1175463	1175558	-	Cobalamin	2.6e-24	1175347	1175461	+
	Listeria monocytogenes J1-220	Firmicutes	lmoz	lmoz-LM1816_01037	1211841	1212725	-	Cobalamin	8e-33	1211496	1211686	+
	Listeria monocytogenes 07PF0776	Firmicutes	lmp	lmp-MUO_05945	1155760	1156644	-	Cobalamin	1.3e-32	1155415	1155605	+
	Listeria monocytogenes M7	Firmicutes	lmq	lmq-LMM7_1156	1138689	1139573	-	Cobalamin	5.2e-33	1138345	1138534	+
	Listeria monocytogenes R479a	Firmicutes	lmr	lmr-LMR479A_1171	1146758	1147642	-	Cobalamin	3.4e-33	1146414	1146604	+
			lmr	lmr-LMR479A_1653	1607165	1607359	+	T-box	4.7e-07	1607359	1607437	-
	Listeria monocytogenes Finland 1998	Firmicutes	lms	lms-LMLG_2822	1160332	1161216	-	Cobalamin	3.4e-33	1159989	1160179	+
	Listeria monocytogenes 10403S	Firmicutes	lmt	lmt-LMRG_00593	1139110	1139994	-	Cobalamin	3.2e-33	1138768	1138958	+
	Listeria monocytogenes CFSAN006122	Firmicutes	lmv	lmv-Y193_09985	1171131	1172015	-	Cobalamin	7.6e-33	1170786	1170976	+
	Listeria monocytogenes SLCC2755	Firmicutes	lmw	lmw-LMOSLCC2755_1142	1161064	1161948	-	Cobalamin	8.2e-33	1160719	1160909	+
			lmw	lmw-LMOSLCC2755_1163	1179132	1179227	-	Cobalamin	2.7e-24	1179016	1179130	+
	Listeria monocytogenes SLCC2372	Firmicutes	lmx	lmx-LMOSLCC2372_1145	1157573	1158457	-	Cobalamin	3.5e-33	1157229	1157419	+
			lmx	lmx-LMOSLCC2372_1166	1175639	1175734	-	Cobalamin	2.7e-24	1175523	1175637	+
	Listeria monocytogenes 08-5923	Firmicutes	lmy	lmy-LM5923_1176	1171148	1172032	-	Cobalamin	3.5e-33	1170804	1170994	+
	Listeria monocytogenes serotype 7 SLCC2482	Firmicutes	lmz	lmz-LMOSLCC2482_1188	1195276	1196160	-	Cobalamin	8.2e-33	1194931	1195121	+
			lmz	lmz-LMOSLCC2482_1210	1213344	1213439	-	Cobalamin	2.7e-24	1213228	1213342	+
*	Paucilactobacillus nenjiangensis SH-Y15	Firmicutes	lnn	lnn-F0161_06915	1346409	1347902	+	FMN	2.8e-28	1348183	1348322	-
			lnn	lnn-F0161_10625	2093238	2094116	+	T-box	4.1e-10	2094187	2094292	-
*	Lysinibacillus pakistanensis LZH-9	Firmicutes	lpak	lpak-GDS87_22790	4738008	4739527	-	SAM	2.8e-19	4737778	4737884	+
*	Lacipirellula parvula PX69	Planctomycetes	lpav	lpav-PLANPX_3732	4195383	4195652	+	Cobalamin	3.7e-06	4195652	4195754	-
	Legionella pneumophila subsp. pneumophila LPE509	Proteobacteria	lpu	lpu-LPE509_01636	1740621	1740755	+	TPP	1.3e-12	1740755	1740836	-
*	Lactiplantibacillus paraplantarum L-ZS9	Firmicutes	lpx	lpx-ASU28_08990	1932305	1933303	+	ykoK / M-box	1.4e-30	1933380	1933543	-
			lpx	lpx-ASU28_08270	1776488	1777053	+	ykoK / M-box	1.4e-30	1777130	1777293	-
	Lactobacillus rhamnosus ATCC 8530	Firmicutes	lra	lra-LRHK_3015	2944243	2944521	+	T-box	7.2e-24	2944524	2944742	-
			lra	lra-LRHK_2907	2822339	2822476	+	T-box	5.3e-10	2822540	2822705	-
			lra	lra-LRHK_2453	2403703	2403909	+	T-box	2e-06	2403909	2404043	-
	Lactobacillus rhamnosus LOCK908	Firmicutes	lrc	lrc-LOCK908_2985	2974641	2974919	+	T-box	7.5e-24	2974922	2975140	-
			lrc	lrc-LOCK908_2510	2501905	2502048	+	T-box	5.7e-17	2502193	2502434	-
			lrc	lrc-LOCK908_2880	2851472	2851726	+	T-box	5.5e-10	2851746	2851911	-
	Lacticaseibacillus rhamnosus GG	Firmicutes	lrh	lrh-LGG_02927	2993352	2993537	+	T-box	1.2e-23	2993540	2993758	-
			lrh	lrh-LGG_02441	2514272	2514526	+	T-box	4.4e-07	2514526	2514683	-
*	Lacticaseibacillus rhamnosus Lc 705	Firmicutes	lrl	lrl-LC705_02443	2483748	2483954	+	T-box	2.1e-06	2483954	2484088	-
	Lactobacillus rhamnosus LOCK900	Firmicutes	lro	lro-LOCK900_2421	2409222	2409365	+	T-box	2.3e-17	2409509	2409750	-
			lro	lro-LOCK900_1509	1464785	1465030	+	T-box	7.3e-08	1465121	1465279	-
*	Litorilituus sediminis JCM 17549	Proteobacteria	lsd	lsd-EMK97_13485	3033924	3035711	+	c-di-GMP-I	1.9e-15	3035790	3035872	-
*	Listeria seeligeri serovar 1/2b SLCC3954	Firmicutes	lsg	lsg-lse_1028	1063767	1064651	-	Cobalamin	3.9e-30	1063417	1063609	+
			lsg	lsg-lse_1049	1081826	1082014	-	Cobalamin	1.8e-18	1081731	1081824	+
*	Leptothermofonsia sichuanensis PKUAC-SCTE412	Cyanobacteria	lsk	lsk-J5X98_21910	5068835	5069874	+	crcB / Fluoride	5.3e-06	5070107	5070197	-
*	Lactobacillus sanfranciscensis TMW 1.1304	Firmicutes	lsn	lsn-LSA_00790	89793	89963	+	FMN	1.9e-08	89963	90007	-
*	Lysinibacillus sphaericus C3-41	Firmicutes	lsp	lsp-Bsph_3723	3632665	3632784	-	ydaO-yuaA	5.1e-20	3632460	3632599	+
			lsp	lsp-Bsph_1095	1165943	1166236	-	Cobalamin	1.6e-21	1165552	1165746	+
*	Leuconostoc mesenteroides subsp. suionicum DSM 20241	Firmicutes	lsu	lsu-A6B45_04660	959115	959813	-	TPP	8.5e-09	958586	958673	+
*	Lysobacter solisilvae II4	Proteobacteria	lsx	lsx-H8B22_09825	2144364	2144564	-	c-di-GMP-I	5.8e-11	2144233	2144322	+
*	Listeria welshimeri serovar 6b SLCC5334	Firmicutes	lwe	lwe-lwe1108	1123192	1124076	-	Cobalamin	1.5e-32	1122850	1123039	+
*	Listeria weihenstephanensis WS 4560	Firmicutes	lwi	lwi-UE46_01985	426490	427143	+	T-box	1.9e-23	427221	427450	-
*	Lysinibacillus sp. B2A1	Firmicutes	lyb	lyb-C3943_01885	402658	403386	+	T-box	8.8e-17	403496	403648	-
*	Protaetiibacter larvae FWR-8	Actinobacteria	lyk	lyk-FLP23_04465	957388	958179	+	MOCO_RNA_motif	1.9e-05	958179	958272	-
*	Lysinibacillus sp. YS11	Firmicutes	lys	lys-LBYS11_16880	3371093	3371377	+	T-box	1.2e-05	3371377	3371522	-
*	Lacticaseibacillus zeae FBL8	Firmicutes	lze	lze-KG087_13980	2977460	2977639	+	T-box	2.6e-18	2977672	2977937	-
*	Lactobacillus zymae ACA-DC 3411	Firmicutes	lzy	lzy-LZ3411_0128	144265	145947	-	FMN	2.7e-28	144058	144195	+
*	Marinobacter adhaerens HP15	Proteobacteria	mad	mad-HP15_3148	3298652	3298786	-	ykkC / Guanidine	3.9e-21	3298541	3298646	+
	Mycobacterium tuberculosis variant africanum GM041182	Actinobacteria	maf	maf-MAF_18270	2046996	2047343	-	ykoK / M-box	1.2e-13	2046903	2046994	+
*	Microcella alkaliphila JAM AC0309	Actinobacteria	malk	malk-MalAC0309_1007	1018806	1019453	-	TPP	2.5e-13	1018572	1018680	+
*	Mycolicibacterium aubagnense JCM 15296	Actinobacteria	maub	maub-MAUB_39980	4136755	4136982	+	ykoK / M-box	1.4e-32	4137336	4137508	-
*	Mycobacterium avium 104	Actinobacteria	mav	mav-MAV_5199	5347180	5347314	+	ykoK / M-box	8.5e-33	5347430	5347600	-
*	Labilibaculum antarcticum SPP2	Bacteroidetes	mbas	mbas-ALGA_1936	2501177	2502553	-	Cobalamin	7.8e-26	2500843	2501038	+
	Mycobacterium tuberculosis variant bovis BCG Pasteur 1173P2	Actinobacteria	mbb	mbb-BCG_1838c	2048689	2049036	-	ykoK / M-box	1.1e-13	2048596	2048687	+
	Mycobacterium tuberculosis variant bovis BCG Korea 1168P	Actinobacteria	mbk	mbk-K60_018900	2018844	2019266	-	ykoK / M-box	9.8e-14	2018751	2018842	+
	Mycobacterium tuberculosis variant bovis BCG Mexico	Actinobacteria	mbm	mbm-BCGMEX_1819c	2028054	2028401	-	ykoK / M-box	1.1e-13	2027961	2028052	+
	Mycobacterium tuberculosis variant bovis AF2122/97	Actinobacteria	mbo	mbo-BQ2027_MB1834C	2042551	2042898	-	ykoK / M-box	1.1e-13	2042458	2042549	+
*	Moraxella bovis Epp63	Proteobacteria	mboi	mboi-DQF64_14040	2768163	2769338	+	TPP	7.4e-11	2769595	2769703	-
	Mycobacterium tuberculosis variant bovis BCG Tokyo 172	Actinobacteria	mbt	mbt-JTY_1822	2030680	2031027	-	ykoK / M-box	1.1e-13	2030587	2030678	+
*	Methylococcus capsulatus Bath	Proteobacteria	mca	mca-MCA3103	3289936	3290982	-	c-di-GMP-I	2.6e-05	3289853	3289923	+
*	Micromonospora carbonacea aurantiaca	Actinobacteria	mcab	mcab-HXZ27_03575	777361	778032	-	Cobalamin	1.5e-24	776962	777181	+
	Mycobacterium canettii CIPT 140010059	Actinobacteria	mce	mce-MCAN_18211	2087817	2088164	-	ykoK / M-box	1.2e-13	2087724	2087815	+
*	Methyloceanibacter caenitepidi Gela4	Proteobacteria	mcg	mcg-GL4_1248	1306439	1306561	-	Cobalamin	1.3e-36	1305867	1306069	+
*	Macrococcus caseolyticus JCSC5402	Firmicutes	mcl	mcl-MCCL_1469	1590151	1591464	-	SAM	4.7e-18	1589629	1589730	+
			mcl	mcl-MCCL_1811	1946419	1947447	-	SAM	8e-18	1945945	1946044	+
*	Mycobacterium canettii CIPT 140060008	Actinobacteria	mcq	mcq-BN44_40063	2060401	2060643	-	ykoK / M-box	1.2e-13	2060308	2060399	+
	Mycobacterium canettii CIPT 140070008	Actinobacteria	mcv	mcv-BN43_30941	2068021	2068263	-	ykoK / M-box	1.2e-13	2067928	2068019	+
	Mycobacterium canettii CIPT 140070010	Actinobacteria	mcx	mcx-BN42_30064	2133408	2133650	-	ykoK / M-box	1.3e-13	2133315	2133406	+
	Mycobacterium canettii CIPT 140070017	Actinobacteria	mcz	mcz-BN45_50063	2127444	2127686	-	ykoK / M-box	1.3e-13	2127351	2127442	+
*	Mycobacterium diernhoferi ATCC 19340	Actinobacteria	mdf	mdf-K0O62_18175	3825966	3827315	-	Cobalamin	2.2e-09	3825588	3825737	+
	Methylorubrum extorquens DM4	Proteobacteria	mdi	mdi-METDI4474	4379196	4379390	+	Glycine	3.8e-10	4379541	4379630	-
*	Methylorubrum extorquens AM1	Proteobacteria	mea	mea-Mex_1p2821	2943099	2943227	+	Cobalamin	7.5e-37	2943227	2943420	-
*	Metabacillus sp. KUDC1714	Firmicutes	meku	meku-HUW50_07615	1584484	1584927	+	c-di-GMP-I	1.7e-14	1585419	1585502	-
			meku	meku-HUW50_07650	1590252	1591451	-	c-di-GMP-I	3.7e-12	1589934	1590018	+
*	Methylobacter sp. S3L5C	Proteobacteria	mesl	mesl-KKZ03_05310	1154562	1155317	-	c-di-GMP-I	8.3e-11	1154418	1154496	+
*	Mesorhizobium sp. M9A.F.Ca.ET.002.03.1.2	Proteobacteria	mesm	mesm-EJ066_09470	1883823	1884017	+	Cobalamin	8.1e-33	1884058	1884260	-
*	Mycolicibacterium farcinogenes BKK/CU-MFGFA-001	Actinobacteria	mfg	mfg-K6L26_07060	1512523	1512921	+	ykoK / M-box	5.4e-32	1513365	1513536	-
*	Mycobacterium florentinum JCM 14740	Actinobacteria	mfj	mfj-MFLOJ_t00110	1517025	1517117	-	Cobalamin	3.7e-14	1516785	1516916	+
*	Megamonas funiformis JCM 14723	Firmicutes	mfun	mfun-GXM21_04385	897648	898100	+	Cobalamin	1.8e-27	898353	898542	-
*	Marinobacterium georgiense IC961	Proteobacteria	mgeo	mgeo-CFI10_12420	2583591	2584166	+	ykkC / Guanidine	1.6e-14	2584198	2584300	-
			mgeo	mgeo-CFI10_02210	442823	445936	+	c-di-GMP-I	3.7e-08	446009	446086	-
*	Mucilaginibacter ginsenosidivorax KHI28	Bacteroidetes	mgk	mgk-FSB76_21060	5014650	5016080	-	SAM	1.2e-16	5014309	5014419	+
*	Mucilaginibacter gossypii P4	Bacteroidetes	mgos	mgos-DIU38_001985	418914	420359	+	SAM	3.1e-16	420506	420620	-
*	Mucilaginibacter gotjawali SA3-7	Bacteroidetes	mgot	mgot-MgSA37_02978	3239806	3239904	-	SAM	7.7e-17	3239568	3239674	+
	Mannheimia haemolytica D153	Proteobacteria	mhae	mhae-F382_03430	661822	661923	-	Glycine	3.2e-09	661660	661809	+
	Mannheimia haemolytica USMARC_2286	Proteobacteria	mhal	mhal-N220_09480	1803905	1804006	-	Glycine	2.9e-09	1803743	1803892	+
	Mannheimia haemolytica D171	Proteobacteria	mham	mham-J450_02630	575577	575678	-	Glycine	3e-09	575415	575564	+
	Mannheimia haemolytica D174	Proteobacteria	mhao	mhao-J451_03735	701951	702052	-	Glycine	3.5e-09	701789	701938	+
*	Megamonas hypermegale ART12/1	Firmicutes	mhg	mhg-MHY_14090	1056911	1057222	-	Cobalamin	5.2e-27	1056455	1056644	+
			mhg	mhg-MHY_12270	929022	929132	+	TPP	1.2e-10	929178	929284	-
*	Mycolicibacter hiberniae JCM 13571	Actinobacteria	mhib	mhib-MHIB_14040	1502624	1502821	-	Glycine	2e-13	1502492	1502589	+
*	Methanospirillum hungatei JF-1	Euryarchaeota	mhu	mhu-Mhun_1100	1244109	1244432	+	crcB / Fluoride	1.2e-07	1244442	1244504	-
			mhu	mhu-Mhun_2363	2615608	2616723	+	ykoK / M-box	1.3e-06	2616723	2616866	-
*	Micromonospora sp. B006	Actinobacteria	micb	micb-MicB006_2724	2842407	2842640	-	Cobalamin	6.5e-12	2842294	2842405	+
*	Methylobacterium indicum VL1	Proteobacteria	mind	mind-mvi_12950	1415952	1416074	-	Cobalamin	1e-32	1415766	1415950	+
*	Mycolicibacter sinensis JDM601	Actinobacteria	mjd	mjd-JDM601_0620	662865	663068	-	SAM	3.5e-13	662546	662657	+
*	Mycobacterium leprae Br4923	Actinobacteria	mlb	mlb-MLBr02668	3196592	3196939	+	ykoK / M-box	7.5e-09	3196939	3197029	-
			mlb	mlb-MLBr01535	1851050	1851360	+	ykoK / M-box	8.2e-09	1851360	1851451	-
	Mycobacterium leprae TN	Actinobacteria	mle	mle-ML2668	3196723	3197070	+	ykoK / M-box	7.4e-09	3197070	3197160	-
			mle	mle-ML1535	1851125	1851435	+	ykoK / M-box	8.1e-09	1851435	1851526	-
*	Mycobacterium marseillense FLAC0026	Actinobacteria	mmal	mmal-CKJ54_12460	2645576	2645842	+	ykoK / M-box	6.4e-14	2645842	2645933	-
*	Mycolicibacter minnesotensis JCM 17932	Actinobacteria	mmin	mmin-MMIN_08690	876129	876341	+	Cobalamin	2.2e-25	876341	876458	-
*	Candidatus Methylospira mobilis Shm1	Proteobacteria	mmob	mmob-F6R98_20270	4449557	4449961	+	Cobalamin	3.2e-08	4450310	4450475	-
*	Mycobacterium ostraviense FDAARGOS_1613	Actinobacteria	mot	mot-LTS72_10810	2351990	2352240	+	ykoK / M-box	4.6e-13	2352240	2352331	-
*	Mycobacterium paragordonae 49061	Actinobacteria	mpag	mpag-C0J29_15460	3409234	3409474	-	ykoK / M-box	5e-13	3409141	3409232	+
*	Mycolicibacillus parakoreensis DSM 45575	Actinobacteria	mpak	mpak-MIU77_03175	646825	648003	-	ykkC / Guanidine	2.1e-05	646730	646772	+
*	Methylobacterium phyllosphaerae CBMB27	Proteobacteria	mphy	mphy-MCBMB27_05576	5979977	5980567	+	Cobalamin	3.1e-35	5980567	5980759	-
*	Marinomonas primoryensis MPKMM3633	Proteobacteria	mpri	mpri-MP3633_1769	1882927	1883070	-	TPP	1.2e-15	1882787	1882891	+
	Mycobacterium tuberculosis H37Ra	Actinobacteria	mra	mra-MRA_1817A	2057619	2057966	-	ykoK / M-box	1.2e-13	2057526	2057617	+
*	Minicystis rosea DSM 24000	Proteobacteria	mrm	mrm-A7982_12927	14754808	14755020	-	Cobalamin	2e-29	14754504	14754725	+
			mrm	mrm-A7982_02689	3076205	3076318	-	crcB / Fluoride	8.7e-05	3076022	3076092	+
*	Metabacillus sediminilitoris DSL-17	Firmicutes	msem	msem-GMB29_22000	4555542	4555967	-	c-di-GMP-I	9e-15	4555167	4555249	+
			msem	msem-GMB29_25270	5252297	5252773	-	c-di-GMP-I	6.8e-12	5251861	5251943	+
*	Mycobacterium senegalense ATCC 35796	Actinobacteria	msen	msen-K3U95_23740	4988346	4988744	-	ykoK / M-box	4.2e-32	4987729	4987900	+
*	Mycobacterium shottsii JCM 12657	Actinobacteria	msho	msho-MSHO_40060	3923590	3923808	-	ykoK / M-box	8.6e-32	3923019	3923194	+
*	Mycobacterium stephanolepidis NJB0901	Actinobacteria	mste	mste-MSTE_04858	4815453	4815803	+	ykoK / M-box	2e-33	4816108	4816277	-
*	Mannheimia succiniciproducens MBEL55E	Proteobacteria	msu	msu-MS0678	631364	631510	+	TPP	2.1e-13	631517	631610	-
	Moorella thermoacetica ATCC 39073	Firmicutes	mta	mta-Moth_0963	994889	996175	+	ydaO-yuaA	8.7e-21	996180	996341	-
	Mycobacterium tuberculosis KZN 1435	Actinobacteria	mtb	mtb-TBMG_02189	2374835	2375182	+	ykoK / M-box	1.1e-13	2375182	2375273	-
	Mycobacterium tuberculosis CDC1551	Actinobacteria	mtc	mtc-MT1854.1	2045107	2045529	-	ykoK / M-box	9.8e-14	2045014	2045105	+
	Mycobacterium tuberculosis UT205	Actinobacteria	mtd	mtd-UDA_1805c	2050948	2051295	-	ykoK / M-box	2.4e-13	2050855	2050946	+
*	Methylobacterium terrae 17Sr1-28	Proteobacteria	mtea	mtea-DK419_14905	3231428	3231913	+	c-di-GMP-I	6.4e-07	3231956	3232044	-
	Moorella thermoacetica DSM 521	Firmicutes	mtho	mtho-MOTHE_c09200	889618	890904	+	ydaO-yuaA	8e-21	890909	891070	-
*	Moorella thermoacetica DSM 2955	Firmicutes	mthz	mthz-MOTHA_c10090	989151	990437	+	ydaO-yuaA	8.3e-21	990442	990603	-
	Mycobacterium tuberculosis KZN 4207	Actinobacteria	mtk	mtk-TBSG_02200	2371566	2371913	+	ykoK / M-box	1.1e-13	2371913	2372004	-
	Mycobacterium tuberculosis CTRI-2	Actinobacteria	mto	mto-MTCTRI2_1837	2041413	2041760	-	ykoK / M-box	1.3e-13	2041320	2041411	+
	Mycobacterium tuberculosis HKBS1	Actinobacteria	mtq	mtq-HKBS1_1898	2030258	2030605	-	ykoK / M-box	1.1e-13	2030165	2030256	+
	Mycobacterium tuberculosis H37Rv	Actinobacteria	mtu	mtu-Rv1805c	2047687	2048034	-	ykoK / M-box	1.3e-13	2047594	2047685	+
*	Micromonospora tulbaghiae CNY-010	Actinobacteria	mtua	mtua-CSH63_05160	1152728	1153291	-	Cobalamin	1.1e-22	1152387	1152607	+
	Mycobacterium tuberculosis 7199-99	Actinobacteria	mtub	mtub-MT7199_1831	2051563	2051910	-	ykoK / M-box	1.2e-13	2051470	2051561	+
	Mycobacterium tuberculosis Haarlem/NITR202	Actinobacteria	mtuh	mtuh-I917_06105	966054	967307	+	ydaO-yuaA	2.1e-18	967676	967898	-
	Mycobacterium tuberculosis Haarlem	Actinobacteria	mtul	mtul-TBHG_04019	2047039	2047386	-	ykoK / M-box	1e-13	2046946	2047037	+
*	Mycobacterium tuberculosis CCDC5079	Actinobacteria	mtur	mtur-CFBS_1897	2033017	2033364	-	ykoK / M-box	1.1e-13	2032924	2033015	+
	Mycobacterium tuberculosis BT1	Actinobacteria	mtut	mtut-HKBT1_1894	2030974	2031321	-	ykoK / M-box	1.2e-13	2030881	2030972	+
	Mycobacterium tuberculosis BT2	Actinobacteria	mtuu	mtuu-HKBT2_1902	2034654	2035001	-	ykoK / M-box	1.1e-13	2034561	2034652	+
	Mycobacterium tuberculosis H37Rv	Actinobacteria	mtv	mtv-RVBD_1805c	2047694	2048041	-	ykoK / M-box	1.1e-13	2047601	2047692	+
*	Mucilaginibacter xinganensis BJC16-A31	Bacteroidetes	muc	muc-MuYL_1812	1959617	1960462	-	SAM	1e-13	1959235	1959434	+
	Mannheimia varigena USDA-ARS-USMARC-1388	Proteobacteria	mve	mve-X875_6280	661612	661725	+	Glycine	2.4e-16	661725	661821	-
	Mannheimia varigena USDA-ARS-USMARC-1312	Proteobacteria	mvg	mvg-X874_13720	1482381	1482494	-	Glycine	2.3e-16	1482283	1482379	+
*	Microcystis viridis NIES-102	Cyanobacteria	mvz	mvz-myaer102_31390	3337672	3337854	+	ydaO-yuaA	8.3e-17	3337954	3338117	-
*	Moritella yayanosii DB21MT 5	Proteobacteria	mya	mya-MORIYA_2744	2780311	2780439	+	TPP	2.3e-06	2780439	2780504	-
	Mycobacterium intracellulare subsp. yongonense 05-1390	Actinobacteria	myo	myo-OEM_30040	3211540	3211683	+	ykoK / M-box	1.4e-32	3211721	3211904	-
*	Nocardia brasiliensis ATCC 700358	Actinobacteria	nbr	nbr-O3I_037990	8553412	8555358	+	ykoK / M-box	3.9e-33	8555800	8555969	-
*	Natranaerofaba carboxydovora ANCO1	Firmicutes	ncd	ncd-ACONDI_00018	18131	20119	+	Cobalamin	1.4e-35	20334	20527	-
			ncd	ncd-ACONDI_01874	1969939	1970925	-	Glycine	3.6e-25	1969486	1969670	+
	Nocardia farcinica IFM 10152	Actinobacteria	nfa	nfa-PNF2_610	60940	61173	+	crcB / Fluoride	6e-07	61252	61341	-
*	Neisseria flavescens ATCC 13120	Proteobacteria	nfv	nfv-FAH67_07590	1474692	1474898	-	Glycine	5.7e-14	1474564	1474660	+
*	Neisseria gonorrhoeae NCCP11945	Proteobacteria	ngk	ngk-NGK_1660	1381246	1381464	+	Glycine	3e-05	1381485	1381552	-
*	Nitrobacter hamburgensis X14	Proteobacteria	nha	nha-Nham_0949	1048895	1049248	+	crcB / Fluoride	2.6e-06	1049430	1049490	-
*	Nitrosococcus halophilus Nc 4	Proteobacteria	nhl	nhl-Nhal_3983	16175	16324	+	c-di-GMP-I	9.8e-05	16577	16725	-
*	Niastella koreensis GR20-10	Bacteroidetes	nko	nko-Niako_2226	2694905	2695960	-	TPP	4.7e-09	2694744	2694880	+
	Neisseria mucosa ATCC 19696	Proteobacteria	nmj	nmj-NM96_01095	214788	214993	-	Glycine	5.6e-14	214660	214756	+
*	Neobacillus mesonae H20-5	Firmicutes	nmk	nmk-CHR53_23665	4830424	4831479	+	c-di-GMP-I	3.8e-13	4831754	4831839	-
			nmk	nmk-CHR53_26660	5519409	5520500	+	Purine	1.7e-08	5520534	5520633	-
			nmk	nmk-CHR53_16285	3346581	3347816	+	T-box	1.5e-05	3348145	3348359	-
*	Nonomuraea sp. ATCC 55076	Actinobacteria	noa	noa-BKM31_53515	11860828	11861037	+	ydaO-yuaA	1.8e-08	11861037	11861148	-
			noa	noa-BKM31_04925	1091848	1093509	-	ykkC / Guanidine	9.9e-05	1091787	1091835	+
*	Neisseria subflava ATCC 49275	Proteobacteria	nsf	nsf-FAH66_00130	26918	27136	-	Glycine	2.8e-13	26798	26895	+
*	Neisseria mucosa FDAARGOS_260	Proteobacteria	nsi	nsi-A6J88_06455	1283238	1283440	-	Glycine	5.4e-14	1283110	1283206	+
*	Niabella soli DSM 19437	Bacteroidetes	nso	nso-NIASO_16170	3564618	3564791	-	Cobalamin	1.1e-11	3564493	3564616	+
*	Nocardia seriolae EM150506	Actinobacteria	nsr	nsr-NS506_02699	2885244	2886338	+	ykoK / M-box	3.2e-31	2886620	2886791	-
*	Natranaerobius thermophilus JW/NM-WN-LF	Firmicutes	nth	nth-Nther_0169	193231	194430	-	T-box	1.2e-19	192845	193055	+
*	Novibacillus thermophilus SG-1	Firmicutes	ntr	ntr-B0W44_03345	666835	668086	+	PreQ1	7.4e-09	668157	668202	-
*	Oscillatoria acuminata PCC 6304	Cyanobacteria	oac	oac-Oscil6304_1957	2374852	2376003	-	MOCO_RNA_motif	2.7e-05	2374525	2374744	+
*	Octadecabacter arcticus 238	Proteobacteria	oar	oar-OA238_c21210	2233400	2234380	+	Cobalamin	3.2e-12	2234428	2234662	-
			oar	oar-OA238_c46510	4963304	4963795	+	TPP	4e-08	4964062	4964175	-
*	Opitutaceae bacterium TAV5	Verrucomicrobia	obt	obt-OPIT5_27815	6598683	6598886	+	Cobalamin	2.4e-05	6598886	6598988	-
	Afipia carboxidovorans OM5	Proteobacteria	oca	oca-OCAR_4775	760965	761123	-	SAM	7.7e-13	760909	760963	+
*	Ochrobactrum quorumnocens A44	Proteobacteria	och	och-CES85_1502	1425416	1425580	+	Cobalamin	6.7e-22	1425596	1425761	-
*	Oceanispirochaeta crateris K2	Spirochaetes	ock	ock-EXM22_09730	2139305	2139406	+	FMN	3.2e-27	2139743	2139857	-
*	Tepiditoga spiralis sy52	Thermotogae	ocy	ocy-OSSY52_22240	2413447	2414127	-	Lysine	1.6e-23	2413175	2413344	+
*	Oerskovia sp. KBS0722	Actinobacteria	oek	oek-FFI11_001160	271730	271858	-	FMN	3e-21	271557	271682	+
*	Oceanobacillus iheyensis HTE831	Firmicutes	oih	oih-OB0393	419246	420142	-	T-box	8e-30	418790	419032	+
*	Brucella intermedia ZJ499	Proteobacteria	oin	oin-IAR37_08070	1653117	1653395	-	Cobalamin	3.1e-12	1652691	1652885	+
*	Oscillibacter valericigenes Sjm18-20	Firmicutes	ova	ova-OBV_15740	1519667	1519903	-	TPP	1.2e-09	1519557	1519657	+
			ova	ova-OBV_43940	4147248	4148132	-	T-box	2.8e-06	4146793	4147066	+
	Cutibacterium acnes C1	Actinobacteria	pacc	pacc-PAC1_03095	656624	656764	-	Cobalamin	2.8e-12	656513	656622	+
*	Propionibacterium acidifaciens FDAARGOS_576	Actinobacteria	pacd	pacd-EGX94_00950	224944	225525	-	Cobalamin	1.4e-09	224703	224762	+
	Cutibacterium acnes HL096PA1	Actinobacteria	pach	pach-PAGK_1534	1703163	1703363	+	Cobalamin	2.3e-12	1703363	1703472	-
	Cutibacterium acnes hdn-1	Actinobacteria	pacn	pacn-TIA1EST1_03025	648360	648560	-	Cobalamin	2.7e-12	648249	648358	+
	Cutibacterium acnes subsp. defendens ATCC 11828	Actinobacteria	pad	pad-TIIST44_11485	2442861	2442968	+	Cobalamin	2.9e-12	2442968	2443077	-
			pad	pad-TIIST44_05180	1125714	1125908	+	Cobalamin	5e-07	1125959	1126048	-
*	Paenibacillus sp. FSL R7-0273	Firmicutes	paea	paea-R70723_01725	384655	384996	-	c-di-GMP-I	1.2e-12	384292	384377	+
	Paenibacillus sp. FSL R7-0331	Firmicutes	paee	paee-R70331_01685	375510	375851	-	c-di-GMP-I	1.1e-12	375043	375128	+
	Paenibacillus sp. FSL R5-0345	Firmicutes	paef	paef-R50345_01795	392956	393285	-	c-di-GMP-I	1.5e-15	392480	392564	+
*	Paenibacillus sp. FSL H7-0357	Firmicutes	paeh	paeh-H70357_01925	410348	410680	-	c-di-GMP-I	2.4e-14	409982	410066	+
	Paenibacillus sp. FSL H7-0737	Firmicutes	paej	paej-H70737_01890	412830	413159	-	c-di-GMP-I	1.8e-15	412359	412443	+
			paej	paej-H70737_14675	3317855	3318553	-	T-box	1.4e-08	3317500	3317644	+
*	Paenibacillus sp. FSL P4-0081	Firmicutes	paen	paen-P40081_02760	606261	606443	+	Cobalamin	2.5e-25	606509	606740	-
			paen	paen-P40081_02330	506682	507014	-	c-di-GMP-I	1.5e-14	506269	506353	+
*	Paenibacillus sp. FSL R5-0912	Firmicutes	paeq	paeq-R50912_02080	462172	462504	-	c-di-GMP-I	1.3e-14	461759	461843	+
*	Pseudomonas aeruginosa PA38182	Proteobacteria	paeu	paeu-BN889_07203	7431241	7432323	+	AAC_AAD_leader	2e-15	7432527	7432601	-
*	Planktothrix agardhii NIES-204	Cyanobacteria	pagh	pagh-NIES204_32210	3620127	3620516	+	MOCO_RNA_motif	5.6e-07	3620527	3620653	-
	Pantoea ananatis AJ13355	Proteobacteria	paj	paj-PAJ_3016	3609836	3610288	+	crcB / Fluoride	8.1e-10	3610290	3610366	-
			paj	paj-PAJ_2500	3015449	3015961	-	crcB / Fluoride	2e-08	3015033	3015102	+
	Cutibacterium acnes SK137	Actinobacteria	pak	pak-HMPREF0675_3659	674979	675179	-	Cobalamin	2.4e-12	674868	674977	+
*	Paenibacillus albus 18JY67-1	Firmicutes	palb	palb-EJC50_29700	6579081	6579344	+	T-box	1.3e-18	6579685	6580029	-
*	Pantoea alhagi LTYR-11Z	Proteobacteria	palh	palh-B1H58_02670	565266	565784	-	MOCO_RNA_motif	9.7e-05	564996	565119	+
*	Paenibacillus algicola HB172198	Firmicutes	palo	palo-E6C60_0101	102515	102628	+	ydaO-yuaA	2.2e-17	102630	102766	-
*	Paraburkholderia aromaticivorans BN5	Proteobacteria	parb	parb-CJU94_36630	96668	97519	+	yybP-ykoY	4.1e-06	97680	97771	-
*	Parabacteroides sp. CT06	Bacteroidetes	parc	parc-CI960_00055	16656	18266	-	Cobalamin	2e-28	16384	16588	+
*	Paracoccus sp. Arc7-R13	Proteobacteria	parr	parr-EOJ32_17085	26065	27828	+	Cobalamin	1.2e-22	27905	28091	-
*	Propionibacterium australiense NCTC13651	Actinobacteria	paus	paus-NCTC13651_01045	1195029	1195610	+	Cobalamin	4.1e-07	1195789	1195933	-
	Cutibacterium acnes TypeIA2 P.acn17	Actinobacteria	pav	pav-TIA2EST22_02995	647648	647788	-	Cobalamin	2.8e-12	647537	647646	+
	Cutibacterium acnes 266	Actinobacteria	paw	paw-PAZ_c06320	648423	648623	-	Cobalamin	2.1e-12	648312	648421	+
	Cutibacterium acnes TypeIA2 P.acn31	Actinobacteria	pax	pax-TIA2EST36_02970	648286	648426	-	Cobalamin	2.8e-12	648175	648284	+
	Cutibacterium acnes TypeIA2 P.acn33	Actinobacteria	paz	paz-TIA2EST2_02915	639081	639188	-	Cobalamin	2.8e-12	638970	639079	+
*	Paenibacillus borealis DSM 13188	Firmicutes	pbd	pbd-PBOR_02030	456756	457088	-	c-di-GMP-I	2.3e-15	456343	456427	+
*	Paenibacillus beijingensis DSM 24997	Firmicutes	pbj	pbj-VN24_07230	1603629	1603862	-	ydaO-yuaA	1.3e-23	1603005	1603158	+
			pbj	pbj-VN24_04390	942552	943463	-	c-di-GMP-I	1e-15	942028	942111	+
*	Acidipropionibacterium acidipropionici ATCC 4875	Actinobacteria	pbo	pbo-PACID_11190	1226046	1226240	-	Cobalamin	1.5e-12	1225921	1226044	+
			pbo	pbo-PACID_00450	52697	52858	-	Cobalamin	5.2e-11	52566	52695	+
*	Peribacillus butanolivorans PHB-7a	Firmicutes	pbut	pbut-DTO10_26255	5457204	5457293	+	Glycine	3.5e-17	5457465	5457660	-
*	Parageobacillus caldoxylosilyticus ER4B	Firmicutes	pcal	pcal-BV455_00725	705460	705621	+	T-box	8.5e-19	705621	705801	-
	Pectobacterium carotovorum subsp. carotovorum PCC21	Proteobacteria	pcc	pcc-PCC21_008030	913685	913744	-	FMN	7.2e-29	913437	913614	+
*	Paenibacillus chitinolyticus KCCM 41400	Firmicutes	pchi	pchi-PC41400_18385	4037131	4037943	-	c-di-GMP-I	7e-05	4036804	4036852	+
*	Cutibacterium acnes 6609	Actinobacteria	pcn	pcn-TIB1ST10_03075	656976	657116	-	Cobalamin	2.9e-12	656865	656974	+
*	Paenibacillus crassostreae LPB0068	Firmicutes	pcx	pcx-LPB68_07880	1647584	1647844	-	pfl / ZMP-ZTP	5e-08	1647300	1647378	+
*	Planococcus dechangensis XJ11	Firmicutes	pdec	pdec-H1Q58_12650	2525219	2525362	-	ykkC / Guanidine	3.8e-19	2524706	2524801	+
	Clostridioides difficile 630Derm	Firmicutes	pdf	pdf-CD630DERM_19810	2246080	2246436	-	c-di-GMP-I	1.1e-15	2245646	2245735	+
			pdf	pdf-CD630DERM_09771	1147503	1147646	+	c-di-GMP-I	1.5e-13	1147848	1147943	-
*	Paenibacillus donghaensis KCTC 13049	Firmicutes	pdh	pdh-B9T62_09600	2208022	2208621	-	T-box	7.1e-19	2207344	2207598	+
			pdh	pdh-B9T62_04600	1111214	1112269	+	ykkC / Guanidine	2.5e-18	1112494	1112593	-
*	Pseudoalteromonas donghaensis HJ51	Proteobacteria	pdj	pdj-D0907_09860	2169197	2170639	+	FMN	6.5e-05	2170639	2170757	-
*	Pediococcus damnosus TMW 2.1535	Firmicutes	pdm	pdm-ADU72_1747	1708944	1710185	-	T-box	2.3e-18	1708601	1708840	+
*	Paenibacillus durus DSM 1735	Firmicutes	pdu	pdu-PDUR_01845	378075	378419	-	c-di-GMP-I	2.7e-14	377710	377799	+
*	Phascolarctobacterium faecium JCM 30894	Firmicutes	pfac	pfac-PFJ30894_00878	876681	877583	-	Cobalamin	3.8e-12	876192	876337	+
*	Pseudomonas synxantha LBUM223	Proteobacteria	pfb	pfb-VO64_5760	6488012	6488209	-	Cobalamin	4.5e-11	6487919	6488010	+
	Propionibacterium freudenreichii subsp. shermanii CIRM-BIA1	Actinobacteria	pfr	pfr-PFREUD_12180	1368267	1368776	-	Cobalamin	4.3e-09	1368078	1368164	+
*	Propionibacterium freudenreichii subsp. freudenreichii DSM 2	Actinobacteria	pfre	pfre-RM25_0972	1123833	1124411	+	Cobalamin	4.1e-09	1124512	1124598	-
*	Pseudomonas furukawaii KF707	Proteobacteria	pfuw	pfuw-KF707C_52290	5654873	5655010	+	TPP	1.1e-07	5655010	5655081	-
*	Phaeobacter gallaeciensis DSM 26640	Proteobacteria	pgd	pgd-Gal_01398	1405834	1407168	+	Cobalamin	3.9e-07	1407402	1407614	-
*	Paenibacillus graminis DSM 15220	Firmicutes	pgm	pgm-PGRAT_02290	495383	495715	-	c-di-GMP-I	2.1e-15	495009	495102	+
			pgm	pgm-PGRAT_02795	605784	606308	-	c-di-GMP-I	1.1e-13	605318	605405	+
*	Planococcus glaciei 46093	Firmicutes	pgq	pgq-FK545_17055	3357615	3357824	-	T-box	0.0001	3357531	3357613	+
*	Pyrococcus horikoshii OT3	Euryarchaeota	pho	pho-PH0629	565101	565520	+	MOCO_RNA_motif	7.9e-05	565528	565667	-
			pho	pho-PH0586	524540	525175	-	MOCO_RNA_motif	7.9e-05	524391	524530	+
*	Paraburkholderia hospita DSM 17164	Proteobacteria	phs	phs-C2L64_20335	441903	443267	-	Glycine	1.3e-08	441474	441563	+
*	Phyllobacterium zundukense Tri-48	Proteobacteria	pht	pht-BLM14_25780	136916	138064	+	Cobalamin	8.7e-36	138317	138522	-
*	Paenibacillus ihbetae IHBB 9852	Firmicutes	pib	pib-BBD41_14935	3383204	3383392	-	c-di-GMP-I	2.3e-13	3382878	3382980	+
*	Psychromonas ingrahamii 37	Proteobacteria	pin	pin-Ping_3055	3752077	3752472	+	c-di-GMP-I	1.2e-10	3752506	3752581	-
*	Pediococcus inopinatus DSM 20285	Firmicutes	pio	pio-PI20285_07210	1421518	1422759	+	T-box	1.9e-21	1422832	1423083	-
			pio	pio-PI20285_09230	1857997	1859238	+	T-box	1e-16	1859297	1859486	-
*	Pseudomonas kribbensis 46-2	Proteobacteria	pke	pke-DLD99_05065	1117840	1118814	-	DUF1646	8.7e-05	1117715	1117766	+
*	Priestia koreensis FS-1	Firmicutes	pks	pks-IE339_04355	875046	876347	-	SAM	3.3e-17	874776	874881	+
*	Parvibaculum lavamentivorans DS-1	Proteobacteria	pla	pla-Plav_0494	532959	534179	+	SAM	7.6e-05	534184	534328	-
*	Plantactinospora sp. BC1	Actinobacteria	plab	plab-C6361_33570	7656454	7656957	+	ykkC / Guanidine	5.2e-05	7657185	7657232	-
*	Pleomorphomonas sp. SM30	Proteobacteria	pleo	pleo-OHA_1_00558	592345	593178	-	Cobalamin	2.2e-28	591943	592174	+
*	Pleurocapsa sp. PCC 7327	Cyanobacteria	plp	plp-Ple7327_1638	1755657	1756481	+	ykkC / Guanidine	2.9e-17	1756526	1756656	-
			plp	plp-Ple7327_1322	1402984	1403373	-	Cobalamin	2.1e-06	1402778	1402982	+
*	Planococcus sp. MB-3u-03	Firmicutes	plx	plx-CW734_01005	1855	2052	-	Cobalamin	1.5e-27	1194	1372	+
*	Pseudomonas mandelii JR-1	Proteobacteria	pman	pman-OU5_0084	104566	104697	-	Cobalamin	2.1e-18	104386	104564	+
*	Planococcus sp. Y42	Firmicutes	pmar	pmar-B0X71_08860	1731696	1732806	-	SAM	5.3e-22	1731327	1731432	+
*	Parabacteroides merdae CL06T03C08	Bacteroidetes	pmer	pmer-INE87_02249	2652042	2652899	+	Cobalamin	1.3e-28	2653167	2653374	-
	Paenibacillus mucilaginosus KNP414	Firmicutes	pms	pms-KNP414_02630	2781764	2781904	-	T-box	8.3e-09	2781599	2781706	+
			pms	pms-KNP414_02237	2383282	2383404	-	ydaO-yuaA	9e-05	2383238	2383280	+
*	Polynucleobacter necessarius STIR1	Proteobacteria	pne	pne-Pnec_1760	1536139	1536680	+	Glycine	4e-11	1537079	1537182	-
*	Paenibacillus naphthalenovorans 32O-Y	Firmicutes	pnp	pnp-IJ22_24910	2415030	2415143	+	c-di-GMP-I	2e-14	2415178	2415264	-
*	Paenibacillus odorifer DSM 15391	Firmicutes	pod	pod-PODO_01905	428318	428647	-	c-di-GMP-I	2.5e-15	427942	428026	+
*	Pontibacillus sp. HMF3514	Firmicutes	pof	pof-GS400_01190	203027	203491	+	T-box	1.3e-09	203696	203867	-
*	Paenibacillus polymyxa SC2	Firmicutes	ppm	ppm-PPSC2_12215	2702185	2704353	-	ykkC / Guanidine	3.5e-18	2701747	2701845	+
	Paenibacillus polymyxa Sb3-1	Firmicutes	ppoy	ppoy-RE92_00140	44451	46619	+	ykkC / Guanidine	4.9e-18	46957	47055	-
	Paenibacillus polymyxa SQR-21	Firmicutes	ppq	ppq-PPSQR21_024370	2747409	2749577	-	ykkC / Guanidine	1.1e-15	2746936	2747034	+
*	Paenibacillus psychroresistens ML311-T8	Firmicutes	ppsc	ppsc-EHS13_04430	953270	954790	+	c-di-GMP-I	3.7e-14	955098	955186	-
*	Peribacillus psychrosaccharolyticus FDAARGOS_1161	Firmicutes	ppsr	ppsr-I6J18_05390	972517	973053	+	ykkC / Guanidine	1.5e-13	973240	973337	-
*	Cutibacterium avidum 44067	Actinobacteria	pra	pra-PALO_07745	1700394	1700501	+	Cobalamin	1.1e-12	1700501	1700610	-
			pra	pra-PALO_06925	1527276	1528772	-	Cobalamin	2.1e-08	1527044	1527103	+
*	Pradoshia sp. D12	Firmicutes	prd	prd-F7984_17625	3664368	3667649	-	c-di-GMP-I	9.2e-14	3663965	3664051	+
*	Pseudomonas resinovorans NBRC 106553	Proteobacteria	pre	pre-PCA10_06740	740142	740462	-	FMN	8.8e-11	740070	740140	+
*	Paenibacillus riograndensis SBR5	Firmicutes	pri	pri-PRIO_0608	684326	684850	-	c-di-GMP-I	2.5e-13	683860	683947	+
			pri	pri-PRIO_5111	5938026	5938199	+	T-box	1e-09	5938199	5938336	-
*	Prevotella ruminicola 23	Bacteroidetes	pru	pru-PRU_1817	2196622	2197419	+	Cobalamin	1e-26	2197549	2197735	-
			pru	pru-PRU_0668	784512	785339	+	SAM	7.1e-08	785736	785855	-
*	Paenibacillus sabinae T27	Firmicutes	psab	psab-PSAB_12600	2760599	2761012	+	pfl / ZMP-ZTP	1.1e-08	2761111	2761191	-
*	Pseudogulbenkiania sp. NH8B	Proteobacteria	pse	pse-NH8B_1413	1459701	1459940	+	Glycine	1.2e-18	1459944	1460134	-
*	Pseudonocardia sp. AL041005-10	Actinobacteria	psea	psea-WY02_05485	1287734	1288108	+	crcB / Fluoride	1.1e-07	1288497	1288558	-
*	Pseudoalteromonas piratica OCN003	Proteobacteria	pseo	pseo-OM33_02405	549427	551220	-	c-di-GMP-I	1.7e-15	549266	549350	+
*	Pseudanabaena sp. ABRG5-3	Cyanobacteria	pser	pser-ABRG53_1100	1211141	1212124	+	c-di-GMP-I	3.9e-07	1212234	1212330	-
*	Pseudanabaena sp. PCC 7367	Cyanobacteria	pseu	pseu-Pse7367_1116	1420509	1421348	+	c-di-GMP-I	4.4e-08	1421627	1421719	-
*	Pseudovibrio sp. FO-BEG1	Proteobacteria	psf	psf-PSE_4329	4688702	4688806	+	Cobalamin	5.1e-09	4688806	4688914	-
*	Pimelobacter simplex VKM Ac-2033D	Actinobacteria	psim	psim-KR76_00094	2646953	2647075	-	Glycine	5.7e-06	2646880	2646951	+
			psim	psim-KR76_00123	3456126	3456266	-	Cobalamin	1.3e-06	3456061	3456124	+
*	Pseudomonas sp. Os17	Proteobacteria	psos	psos-POS17_3810	4273299	4273553	-	Cobalamin	7.1e-13	4273177	4273297	+
*	Pseudoalteromonas spongiae UST010723-006	Proteobacteria	pspo	pspo-PSPO_a3079	2957912	2959702	-	c-di-GMP-I	5.5e-16	2957730	2957814	+
*	Paenibacillus stellifer DSM 14472	Firmicutes	pste	pste-PSTEL_21070	4396537	4397859	-	ydaO-yuaA	1.3e-23	4396208	4396376	+
			pste	pste-PSTEL_02255	452384	452722	-	c-di-GMP-I	2.1e-13	451975	452105	+
			pste	pste-PSTEL_06070	1264680	1264883	-	T-box	2.8e-12	1264559	1264678	+
*	Psychromonas sp. CNPT3	Proteobacteria	psy	psy-PCNPT3_07760	1827008	1827241	-	Glycine	2.7e-17	1826814	1826918	+
	Pseudomonas syringae CC1557	Proteobacteria	psyr	psyr-N018_11465	2467871	2468056	-	Cobalamin	7.9e-11	2467762	2467869	+
*	Parageobacillus toebii NBRC 107807 DSM 14590	Firmicutes	ptb	ptb-DER53_11435	2226172	2226579	+	T-box	2.5e-33	2226774	2227017	-
*	Pelotomaculum thermopropionicum SI	Firmicutes	pth	pth-PTH_0524	514696	514851	-	T-box	1.8e-05	514623	514694	+
*	Paenibacillus tianjinensis TB2019	Firmicutes	ptj	ptj-JRJ22_26640	5721253	5721408	-	Glycine	5.9e-06	5721182	5721251	+
*	Pseudoalteromonas tunicata D2	Proteobacteria	ptu	ptu-PTUN_a3997	3707350	3709119	-	c-di-GMP-I	1.5e-16	3707161	3707245	+
*	Pseudomonas tohonis TUM18999	Proteobacteria	ptw	ptw-TUM18999_61490	6793125	6794129	+	AAC_AAD_leader	7.4e-17	6794195	6794277	-
*	Pandoraea vervacti NS15	Proteobacteria	pve	pve-UC34_14080	3209063	3209365	-	ykkC / Guanidine	1.6e-06	3208889	3208936	+
*	Paenibacillus xylanexedens PAMC 22703	Firmicutes	pxl	pxl-BS614_24380	5570255	5570641	+	T-box	1.4e-07	5570641	5570718	-
*	Pseudomonas yamanorum LBUM636	Proteobacteria	pym	pym-AK972_2441	2732115	2732306	+	Cobalamin	9.9e-14	2732306	2732426	-
*	Rhodoferax antarcticus DSM 24876	Proteobacteria	rac	rac-RA876_02010	430227	430442	-	Cobalamin	1.8e-24	429913	430150	+
*	Ruminococcaceae bacterium CPB6	Firmicutes	rbp	rbp-B6259_07840	1592995	1593282	-	ykoK / M-box	1.7e-16	1592875	1592993	+
*	Rhodospirillum centenum SW	Proteobacteria	rce	rce-RC1_0320	332472	332657	+	Cobalamin	1.1e-14	332657	332782	-
*	Rhodococcus sp. B7740	Actinobacteria	rhb	rhb-NY08_4529	4626442	4626636	-	SAM	1.6e-09	4626322	4626415	+
*	Ruminiclostridium herbifermentans MA18	Firmicutes	rher	rher-EHE19_015875	3934045	3934371	+	c-di-GMP-I	8.4e-15	3934562	3934651	-
*	Rhodococcus sp. WMMA185	Actinobacteria	rhw	rhw-BFN03_18825	4173871	4175052	+	SAM	3.8e-07	4175263	4175335	-
*	Roseovarius indicus DSM 26383	Proteobacteria	rid	rid-RIdsm_05440	150478	151575	+	TPP	1.3e-09	151575	151678	-
*	Ralstonia insidiosa FC1138	Proteobacteria	rin	rin-ACS15_3586	3630477	3630602	-	Glycine	2e-10	3630222	3630319	+
			rin	rin-ACS15_3586	3630477	3630602	-	Glycine	3.7e-07	3630333	3630459	+
*	Roseobacter litoralis Och 149	Proteobacteria	rli	rli-RLO149_c008760	935359	935580	+	TPP	9.7e-12	935915	936003	-
*	Rubrobacter marinus SCSIO 52915	Actinobacteria	rmar	rmar-GBA65_11255	2228767	2228859	-	c-di-GMP-I	1.6e-14	2228269	2228343	+
*	Rhodococcus opacus PD630	Actinobacteria	roa	roa-Pd630_LPD07160	7429432	7429569	+	Glycine	3.1e-14	7429660	7429751	-
	Rhodopseudomonas palustris HaA2	Proteobacteria	rpb	rpb-RPB_3686	4226202	4226936	-	SAM	2.3e-05	4225928	4226029	+
*	Rhodococcus pyridinivorans SB3094	Actinobacteria	rpy	rpy-Y013_10415	2224297	2224455	+	Cobalamin	5.4e-10	2224487	2224563	-
			rpy	rpy-Y013_14535	3117459	3117617	+	Cobalamin	5.4e-10	3117649	3117725	-
	Ralstonia solanacearum FQY_4	Proteobacteria	rse	rse-F504_2362	2550903	2551157	+	Cobalamin	4e-07	2551157	2551287	-
	Ralstonia solanacearum Po82	Proteobacteria	rsn	rsn-RSPO_c01047	1087353	1087607	-	Cobalamin	3.8e-07	1087221	1087351	+
*	Rummeliibacillus stabekisii PP9	Firmicutes	rst	rst-ATY39_05620	1174573	1175082	-	ykkC / Guanidine	3.2e-06	1174144	1174239	+
*	Ruminococcus bicirculans	Firmicutes	rus	rus-RBI_II00648	717961	718092	+	T-box	5e-17	718092	718238	-
*	Salicibibacter halophilus NKC3-5	Firmicutes	sale	sale-EPH95_16025	3286038	3287300	-	crcB / Fluoride	2.6e-08	3285628	3285693	+
*	Streptomyces alboflavus MDJK44	Actinobacteria	salf	salf-SMD44_00221	228608	228775	-	Cobalamin	9.5e-20	228456	228606	+
*	Candidatus Syntrophocurvum alkaliphilum B	Firmicutes	salq	salq-SYNTR_0027	25113	26066	-	MOCO_RNA_motif	1.8e-18	24701	24824	+
*	Salegentibacter sp. T436	Bacteroidetes	salt	salt-AO058_09425	2130422	2131042	+	TPP	1.5e-14	2131178	2131264	-
	Streptomyces albulus NK660	Actinobacteria	salu	salu-DC74_884	923889	924101	-	ykoK / M-box	1.6e-11	923795	923887	+
			salu	salu-DC74_3996	4537429	4538421	+	ydaO-yuaA	8.4e-09	4538421	4538531	-
*	Sinorhizobium americanum CFNEI 73	Proteobacteria	same	same-SAMCFNEI73_pC2025	2154515	2154664	+	Cobalamin	4.3e-32	2154664	2154880	-
			same	same-SAMCFNEI73_pC1977	2108250	2108423	-	TPP	2.2e-06	2108172	2108248	+
*	Streptococcus anginosus C238	Firmicutes	sanc	sanc-SANR_1553	1646665	1646778	+	FMN	1e-05	1646778	1646893	-
	Streptococcus anginosus C1051	Firmicutes	sang	sang-SAIN_1331	1391670	1391783	+	FMN	1.9e-06	1391783	1391898	-
	Streptococcus anginosus SA1	Firmicutes	sans	sans-DK43_08030	1632270	1632524	+	T-box	2e-17	1632593	1632827	-
*	Streptomyces angustmyceticus JCM 4053	Actinobacteria	sanu	sanu-K7396_06610	1437805	1439367	+	TPP	7.9e-05	1439389	1439559	-
*	Streptomyces aquilus GGCR-6	Actinobacteria	saqu	saqu-EJC51_15435	3351044	3351703	+	TPP	3e-06	3351704	3351884	-
	Staphylococcus aureus subsp. aureus FDAARGOS_5	Firmicutes	sauf	sauf-X998_03230	2371694	2371882	+	T-box	2.1e-13	2371882	2372009	-
*	Streptomyces auratus AGR0001	Actinobacteria	sauh	sauh-SU9_029035	6652158	6653720	-	TPP	1.6e-05	6652000	6652142	+
*	Streptomyces bingchenggensis BCW-1	Actinobacteria	sbh	sbh-SBI_05215	6421988	6422155	+	TPP	1e-07	6422186	6422310	-
*	Shewanella benthica DB21MT-2	Proteobacteria	sbk	sbk-SHEWBE_0396	354066	354206	-	FMN	2.8e-11	353853	354064	+
*	Shigella boydii Sb227	Proteobacteria	sbo	sbo-SBO_1209	1207094	1207915	-	Cobalamin	7.9e-26	1206777	1206952	+
*	Streptomyces broussonetiae T44	Actinobacteria	sbro	sbro-GQF42_43500	9508442	9509146	+	Cobalamin	2.5e-05	9509295	9509473	-
*	Staphylococcus carnosus subsp. carnosus TM300	Firmicutes	sca	sca-SCA_1288	1295802	1295894	+	Lysine	3.2e-22	1295894	1296040	-
*	Streptomyces cadmiisoli ZFG47	Actinobacteria	scad	scad-DN051_26805	6136491	6137129	-	TPP	5.6e-06	6136306	6136488	+
*	Streptococcus constellatus subsp. pharyngis C1050	Firmicutes	scg	scg-SCI_1484	1531157	1531249	+	FMN	3e-06	1531249	1531387	-
*	Streptomyces chartreusis ATCC 14922	Actinobacteria	scha	scha-CP983_30490	6948718	6949338	-	TPP	7.1e-06	6948498	6948680	+
*	Streptomyces chromofuscus DSM 40273	Actinobacteria	schf	schf-IPT68_11115	2467662	2468306	+	TPP	3.9e-06	2468357	2468546	-
*	Streptomyces collinus Tu 365	Actinobacteria	sci	sci-B446_12165	2816332	2816979	+	TPP	7e-07	2817063	2817239	-
*	Salicibibacter cibarius NKC5-3	Firmicutes	scia	scia-HUG15_07740	1483343	1484236	-	T-box	2.2e-08	1483001	1483297	+
	Streptococcus constellatus subsp. pharyngis C232	Firmicutes	scon	scon-SCRE_1441	1475096	1475188	+	FMN	2.9e-06	1475188	1475326	-
	Streptococcus constellatus subsp. pharyngis C818	Firmicutes	scos	scos-SCR2_1441	1475345	1475437	+	FMN	2.9e-06	1475437	1475575	-
*	Spiroplasma culicicola AES-1	Tenericutes	scq	scq-SCULI_v1c02010	233018	234007	-	Purine	2.1e-12	232653	232716	+
*	Streptomyces cyaneogriseus subsp. noncyanogenus NMWT 1	Actinobacteria	scw	scw-TU94_10015	2462084	2462311	+	TPP	2.6e-06	2462567	2462740	-
*	Streptomyces cattleya NRRL 8057 = DSM 46488	Actinobacteria	scy	scy-SCATT_02180	265026	265436	+	ykoK / M-box	4e-12	265436	265528	-
			scy	scy-SCATT_p04930	493007	493417	-	ykoK / M-box	4e-12	492913	493005	+
*	Streptomyces cyaneochromogenes MK-45	Actinobacteria	scya	scya-EJ357_13635	3065871	3066491	+	TPP	5e-09	3066512	3066690	-
*	Streptomyces dangxiongensis Z022	Actinobacteria	sdd	sdd-D9753_24960	5545414	5546091	-	TPP	3.5e-06	5545281	5545389	+
	Streptococcus dysgalactiae subsp. equisimilis GGS_124	Firmicutes	sds	sds-SDEG_1748	1681328	1681432	+	T-box	4.1e-10	1681434	1681630	-
*	Streptomyces davaonensis JCM 4913	Actinobacteria	sdv	sdv-BN159_6074	6810534	6811154	-	TPP	5.9e-07	6810318	6810499	+
*	Streptomyces decoyicus NRRL 2666	Actinobacteria	sdw	sdw-K7C20_30570	6991355	6992920	-	TPP	2.4e-06	6991153	6991294	+
*	Streptomyces dengpaensis XZHG99	Actinobacteria	sdx	sdx-C4B68_28270	6112276	6112941	-	TPP	5.4e-08	6112010	6112191	+
*	Selenomonas sp. oral taxon 478	Firmicutes	sele	sele-ADJ74_08855	1900642	1901598	-	MOCO_RNA_motif	1.3e-12	1900379	1900529	+
*	Selenomonas sp. oral taxon 920 W5150	Firmicutes	selt	selt-BCS37_03955	856503	857372	-	Cobalamin	9.3e-31	856140	856319	+
*	Streptococcus equinus FDAARGOS_251	Firmicutes	seqi	seqi-A6J79_10630	75481	75996	+	T-box	3.3e-16	76079	76323	-
	Staphylococcus epidermidis RP62A	Firmicutes	ser	ser-SERP2546	2605087	2605179	+	T-box	3.5e-13	2605197	2605344	-
*	Serinicoccus hydrothermalis JLT9	Actinobacteria	serj	serj-SGUI_0533	573601	573825	-	Cobalamin	5.9e-12	573474	573599	+
	Streptococcus equi subsp. zooepidemicus MGCS10565	Firmicutes	sez	sez-Sez_0485	504820	504972	-	T-box	2.7e-12	504613	504815	+
	Streptococcus equi subsp. zooepidemicus ATCC 35246	Firmicutes	sezo	sezo-SeseC_01078	895951	896097	-	T-box	6.1e-08	895652	895823	+
*	Streptomyces fradiae ATCC 10745 = DSM 40063	Actinobacteria	sfb	sfb-CP974_24140	5464954	5465202	+	Cobalamin	2.1e-24	5465359	5465511	-
	Sinorhizobium fredii USDA 257	Proteobacteria	sfd	sfd-USDA257_c06960	742567	743229	-	raiA	4e-05	742424	742471	+
*	Streptomyces ferrugineus CCTCC AA2014009	Actinobacteria	sfeu	sfeu-IM697_10020	2199656	2203267	-	TPP	6.7e-06	2199466	2199653	+
*	Streptomyces griseoviridis F1-27	Actinobacteria	sgd	sgd-ELQ87_35325	8033813	8034607	+	ydaO-yuaA	3.1e-07	8034674	8034847	-
*	Streptomyces griseofuscus DSM 40191	Actinobacteria	sgf	sgf-HEP81_02555	2908711	2909880	-	TPP	7.1e-06	2908502	2908681	+
	Streptomyces glomeroaurantiacus JCM 4677	Actinobacteria	sgm	sgm-GCM10017557_04600	543636	544061	+	SAM	8e-15	544283	544392	-
*	Spiroplasma gladiatoris TG-1	Tenericutes	sgq	sgq-SGLAD_v1c01970	237013	237996	-	Purine	1.6e-10	236696	236792	+
*	Streptomyces griseus subsp. griseus NBRC 13350	Actinobacteria	sgr	sgr-SGR_1654	1950937	1952265	-	Cobalamin	9.9e-08	1950702	1950855	+
*	Streptomyces griseochromogenes ATCC 14511	Actinobacteria	sgs	sgs-AVL59_08450	1825422	1826591	+	TPP	8.7e-07	1826653	1826833	-
*	Streptomyces glaucescens GLA.O	Actinobacteria	sgu	sgu-SGLAU_23560	5345006	5346169	+	TPP	1.2e-05	5346375	5346549	-
*	Syntrophobotulus glycolicus DSM 8271	Firmicutes	sgy	sgy-Sgly_3056	3108475	3110457	-	c-di-GMP-I	3.6e-16	3108265	3108356	+
			sgy	sgy-Sgly_1073	1070522	1070761	-	c-di-GMP-I	7.2e-07	1070288	1070371	+
*	Staphylococcus haemolyticus JCSC1435	Firmicutes	sha	sha-SH0408	423303	424496	+	TPP	1.1e-15	424851	424952	-
			sha	sha-SH1426	1452686	1452787	-	FMN	2.4e-07	1452643	1452684	+
*	Streptomyces hawaiiensis ATCC 12236	Actinobacteria	shaw	shaw-CEB94_12520	2678156	2678818	+	TPP	3.5e-05	2678835	2678974	-
	Staphylococcus haemolyticus Sh29/312/L2	Firmicutes	shh	shh-ShL2_00316	343227	344417	+	TPP	1.1e-15	344772	344873	-
	Streptomyces hygroscopicus subsp. jinggangensis TL01	Actinobacteria	sho	sho-SHJGH_4990	5682693	5683016	-	SAM	2.4e-10	5682310	5682425	+
			sho	sho-SHJGH_3576	4099872	4100489	+	TPP	2.4e-06	4100568	4100743	-
*	Streptomyces hygroscopicus subsp. jinggangensis 5008	Actinobacteria	shy	shy-SHJG_5226	5988988	5989311	-	SAM	2.6e-10	5988605	5988720	+
			shy	shy-SHJG_3811	4406263	4406880	+	TPP	2.6e-06	4406959	4407134	-
*	Streptococcus intermedius B196	Firmicutes	sib	sib-SIR_0385	366915	367082	-	FMN	8.7e-08	366835	366913	+
*	Sinorhizobium sp. CCBAU 05631	Proteobacteria	sino	sino-SS05631_c22960	2191001	2191153	-	FMN	6e-09	2190783	2190913	+
*	Streptococcus ilei I-P16	Firmicutes	sip	sip-N597_05160	1003005	1003607	-	Cobalamin	4.5e-26	1002557	1002702	+
	Streptococcus intermedius C270	Firmicutes	siu	siu-SII_0372	365287	365394	-	FMN	1.9e-06	365146	365281	+
*	Sinorhizobium sp. RAC02	Proteobacteria	six	six-BSY16_4817	845728	847077	-	FMN	1.8e-07	845232	845323	+
*	Shewanella khirikhana TH2012	Proteobacteria	skh	skh-STH12_02840	3234843	3234998	+	Glycine	2.5e-07	3235033	3235147	-
*	Streptomyces laurentii ATCC 31255	Actinobacteria	slau	slau-SLA_7034	7459374	7460660	+	Cobalamin	1.4e-21	7460864	7461020	-
			slau	slau-SLA_4101	4278622	4279353	-	ykkC / Guanidine	2.2e-05	4278559	4278604	+
	Streptomyces lydicus 103	Actinobacteria	slc	slc-SL103_24015	5515438	5517003	+	TPP	3e-07	5517060	5517233	-
*	Streptomyces lydicus A02	Actinobacteria	sld	sld-T261_6097	6516787	6516945	+	T-box	4.2e-07	6517025	6517143	-
*	Streptomyces leeuwenhoekii C34	Actinobacteria	sle	sle-sle_17470	2163195	2164151	-	Cobalamin	1.1e-05	2162979	2163090	+
*	Syntrophothermus lipocalidus DSM 12680	Firmicutes	slp	slp-Slip_0637	661798	662152	+	ydaO-yuaA	6.3e-25	662427	662568	-
*	Salinispira pacifica L21-RPul-D2	Spirochaetes	slr	slr-L21SP2_2064	2206788	2206940	+	Cobalamin	3.2e-13	2206940	2207042	-
*	Streptococcus lutetiensis 033	Firmicutes	slu	slu-KE3_0644	590491	590595	-	FMN	4.5e-07	590366	590476	+
*	Streptomyces lavendulae subsp. lavendulae CCM 3239	Actinobacteria	slx	slx-SLAV_34405	7660837	7662450	+	Cobalamin	1.8e-22	7662450	7662606	-
	Sinorhizobium meliloti 2011	Proteobacteria	smel	smel-SM2011_b20963	1191958	1192263	+	TPP	5.2e-14	1192263	1192360	-
*	Streptococcus merionis NCTC13788	Firmicutes	smen	smen-SAMEA4412692_0332	367948	368547	+	Cobalamin	5.2e-26	368923	369068	-
*	Salegentibacter mishustinae F1	Bacteroidetes	smis	smis-LDL76_10475	2276229	2276846	+	TPP	1.4e-12	2276972	2277059	-
*	Staphylococcus muscae ATCC 49910	Firmicutes	smus	smus-C7J88_08435	1730094	1730651	-	Cobalamin	1.6e-05	1729727	1729887	+
	Sinorhizobium meliloti SM11	Proteobacteria	smx	smx-SM11_chr1370	1393273	1393551	-	Cobalamin	4.1e-06	1393151	1393271	+
*	Streptomyces nigra 452	Actinobacteria	snz	snz-DC008_34790	7569555	7570148	-	nhaA-I	8.8e-05	7569240	7569299	+
	Streptococcus pyogenes MGAS10394	Firmicutes	spa	spa-M6_Spy0968	969493	969663	-	Glycine	6.6e-06	969358	969442	+
*	Streptococcus pantholopis TA 26	Firmicutes	spat	spat-A0O21_06380	1383992	1384174	+	T-box	1.4e-12	1384392	1384563	-
	Streptococcus pyogenes MGAS6180	Firmicutes	spb	spb-M28_Spy0951	967379	967549	-	Glycine	6.8e-06	967244	967328	+
	Streptococcus pyogenes MGAS315	Firmicutes	spg	spg-SpyM3_0902	958398	958568	-	Glycine	7.3e-06	958263	958347	+
	Streptococcus pyogenes MGAS10270	Firmicutes	sph	sph-MGAS10270_Spy1093	1039807	1039977	-	Glycine	2.2e-06	1039671	1039756	+
*	Sphingobium sp. EP60837	Proteobacteria	sphb	sphb-EP837_03628	1061251	1062159	-	c-di-GMP-I	5.6e-13	1060739	1060816	+
*	Streptococcus pyogenes MGAS10750	Firmicutes	spi	spi-MGAS10750_Spy1129	1070967	1071137	-	Glycine	2.3e-06	1070831	1070916	+
	Streptococcus pyogenes MGAS2096	Firmicutes	spj	spj-MGAS2096_Spy1038	997439	997609	-	Glycine	6.4e-06	997304	997388	+
	Streptococcus pyogenes MGAS9429	Firmicutes	spk	spk-MGAS9429_Spy1384	1354141	1354245	+	T-box	3.4e-10	1354247	1354443	-
			spk	spk-MGAS9429_Spy1083	1036566	1036736	-	Glycine	6.1e-06	1036431	1036515	+
*	Streptomyces platensis ATCC 23948	Actinobacteria	spla	spla-CP981_31980	7234241	7235803	-	TPP	1.2e-06	7234083	7234225	+
*	Streptomyces pluripotens MUSC 135	Actinobacteria	splu	splu-LK06_008495	1920981	1921634	+	TPP	6.3e-07	1921653	1921823	-
*	Sphingobium sp. MI1205	Proteobacteria	spmi	spmi-K663_16901	85898	87412	-	c-di-GMP-I	2.5e-12	85541	85619	+
	Streptococcus pneumoniae TIGR4	Firmicutes	spn	spn-SP_0487	467295	467513	-	FMN	3e-05	467151	467293	+
*	Streptomyces prasinus ATCC 13879	Actinobacteria	spra	spra-CP972_24865	5483523	5484692	+	TPP	1.2e-06	5484723	5484901	-
*	Streptomyces pristinaespiralis HCCB 10218	Actinobacteria	spri	spri-SPRI_1012	1210670	1211527	-	TPP	2.2e-07	1210435	1210600	+
*	Streptomyces fodineus TW1S1	Actinobacteria	spun	spun-BFF78_13660	3367131	3368300	-	TPP	4.6e-08	3366919	3367121	+
*	Sphingobium sp. YG1	Proteobacteria	spyg	spyg-YGS_C2P1424	1771917	1772222	-	sul1	4.2e-12	1771769	1771824	+
	Streptococcus pyogenes MGAS5005	Firmicutes	spz	spz-M5005_Spy0979	964926	965096	-	Glycine	6.5e-06	964791	964875	+
*	Streptococcus ratti ATCC 31377	Firmicutes	srat	srat-FY406_08095	1615030	1616268	+	TPP	2e-06	1616611	1616698	-
	Streptococcus suis ST1	Firmicutes	srp	srp-SSUST1_1562	1520596	1521420	+	T-box	9.9e-16	1521723	1522007	-
*	Streptococcus ruminantium GUT187T	Firmicutes	srq	srq-SR187_7525	1557856	1558680	+	T-box	1.2e-08	1558950	1559242	-
*	Streptomyces reticuli TUE45	Actinobacteria	srw	srw-TUE45_02906	3373984	3374604	+	TPP	1.8e-05	3374740	3374915	-
*	Streptococcus sanguinis SK36	Firmicutes	ssa	ssa-SSA_0513	511698	512297	+	Cobalamin	5.4e-28	512557	512705	-
	Streptococcus suis BM407	Firmicutes	ssb	ssb-SSUBM407_1560	1641099	1641923	+	T-box	1.5e-14	1642283	1642567	-
	Streptococcus suis A7	Firmicutes	ssf	ssf-SSUA7_1506	1532154	1532978	+	T-box	1.4e-14	1533338	1533622	-
			ssf	ssf-SSUA7_1527	1549965	1550084	+	FMN	2.9e-07	1550116	1550204	-
	Streptococcus suis D12	Firmicutes	ssk	ssk-SSUD12_1466	1479912	1481164	+	T-box	7.8e-15	1481516	1481968	-
*	Staphylococcus saprophyticus subsp. saprophyticus ATCC 15305	Firmicutes	ssp	ssp-SSP0111	130124	131449	+	SAM	6.5e-16	131769	131882	-
			ssp	ssp-SSP1380	1425009	1425086	+	T-box	3.7e-12	1425118	1425299	-
	Streptococcus suis SC84	Firmicutes	sss	sss-SSUSC84_1512	1590760	1591584	+	T-box	1.4e-14	1591944	1592228	-
	Streptococcus suis ST3	Firmicutes	sst	sst-SSUST3_1540	1534590	1534709	+	FMN	3.2e-07	1534741	1534829	-
	Streptococcus suis 05ZYH33	Firmicutes	ssu	ssu-SSU05_1673	1591096	1591920	+	T-box	1.7e-14	1592280	1592564	-
			ssu	ssu-SSU05_1695	1608787	1608906	+	FMN	3.4e-06	1608938	1609026	-
*	Streptococcus suis T15	Firmicutes	ssui	ssui-T15_1762	1743833	1743952	+	FMN	4.1e-07	1743984	1744072	-
	Streptococcus suis SC070731	Firmicutes	ssus	ssus-NJAUSS_1547	1632039	1632863	+	T-box	1.9e-14	1633223	1633507	-
	Streptococcus suis TL13	Firmicutes	ssut	ssut-TL13_1501	1513063	1513182	+	FMN	5.3e-07	1513214	1513302	-
	Streptococcus suis YB51	Firmicutes	ssuy	ssuy-YB51_7480	1521569	1522393	+	T-box	1.5e-14	1522698	1522982	-
			ssuy	ssuy-YB51_7595	1538714	1538833	+	FMN	3.4e-07	1538865	1538953	-
	Streptococcus suis 98HAH33	Firmicutes	ssv	ssv-SSU98_1684	1590503	1591327	+	T-box	1.8e-14	1591687	1591971	-
			ssv	ssv-SSU98_1707	1608191	1608310	+	FMN	3.6e-07	1608342	1608430	-
	Streptococcus suis GZ1	Firmicutes	ssw	ssw-SSGZ1_1505	1538458	1539282	+	T-box	1.4e-14	1539642	1539926	-
			ssw	ssw-SSGZ1_1526	1556148	1556267	+	FMN	2.9e-07	1556299	1556387	-
*	Sporomusa termitida DSM 4440	Firmicutes	sted	sted-SPTER_27700	2870138	2870404	+	Cobalamin	4.2e-31	2870549	2870732	-
			sted	sted-SPTER_32080	3343842	3344081	+	Cobalamin	9.7e-30	3344246	3344430	-
			sted	sted-SPTER_11210	1239611	1240327	+	T-box	6.4e-17	1240619	1240885	-
			sted	sted-SPTER_44700	4753103	4753321	+	c-di-GMP-I	3.5e-14	4753571	4753658	-
			sted	sted-SPTER_41500	4396647	4396901	+	MOCO_RNA_motif	1.7e-08	4396995	4397109	-
	Streptococcus pyogenes MGAS15252	Firmicutes	stg	stg-MGAS15252_0974	957736	957906	-	Glycine	9e-06	957602	957685	+
*	Streptomyces sp. CCM_MD2014	Actinobacteria	strd	strd-NI25_00255	49637	49903	+	Cobalamin	3.7e-28	49903	50022	-
*	Streptomyces sp. 769	Actinobacteria	stre	stre-GZL_07483	8094583	8094729	-	Glycine	1e-13	8094430	8094527	+
			stre	stre-GZL_04903	5287807	5288277	-	ydaO-yuaA	2e-10	5287693	5287805	+
*	Streptacidiphilus bronchialis DSM 106435	Actinobacteria	stri	stri-C7M71_000720	165126	166370	+	Cobalamin	1e-05	166581	166634	-
*	Streptomyces sp. MOE7	Actinobacteria	stro	stro-STRMOE7_31465	7165251	7166816	-	TPP	1.3e-07	7165019	7165191	+
*	Streptomyces qaidamensis S10	Actinobacteria	stsi	stsi-A4E84_38015	8675717	8676778	+	pfl / ZMP-ZTP	3.6e-06	8676882	8676966	-
*	Streptomyces tuirus JCM 4255	Actinobacteria	stui	stui-GCM10017668_04050	396170	396829	-	pfl / ZMP-ZTP	1.9e-05	395990	396074	+
	Streptococcus pyogenes MGAS1882	Firmicutes	stx	stx-MGAS1882_0969	955236	955406	-	Glycine	9e-06	955102	955185	+
	Streptococcus suis JS14	Firmicutes	sui	sui-SSUJS14_1644	1630617	1631441	+	T-box	1.5e-14	1631801	1632085	-
			sui	sui-SSUJS14_1665	1648306	1648425	+	FMN	3e-07	1648457	1648545	-
	Streptococcus suis SS12	Firmicutes	suo	suo-SSU12_1621	1603275	1604099	+	T-box	1.4e-14	1604459	1604743	-
			suo	suo-SSU12_1642	1620964	1621083	+	FMN	3e-07	1621115	1621203	-
	Streptococcus suis S735	Firmicutes	sup	sup-YYK_07110	1475652	1476476	+	T-box	1.5e-14	1476836	1477120	-
*	Streptomyces violaceusniger Tu 4113	Actinobacteria	svl	svl-Strvi_6288	7190799	7191263	+	Cobalamin	2e-11	7191325	7191469	-
*	Streptomyces viridifaciens ATCC 11989	Actinobacteria	svr	svr-CP971_28430	6366565	6366798	-	ykoK / M-box	2.2e-11	6366471	6366563	+
*	Syntrophomonas wolfei subsp. wolfei str. Goettingen G311	Firmicutes	swo	swo-Swol_1064	1210967	1213429	-	MOCO_RNA_motif	1.3e-08	1210623	1210715	+
*	Streptomyces xiamenensis 318	Actinobacteria	sxi	sxi-SXIM_49140	5302701	5302832	+	Cobalamin	2e-19	5302832	5302981	-
			sxi	sxi-SXIM_03180	368336	368542	+	FMN	1.9e-13	368542	368644	-
	Staphylococcus xylosus HKUOPL8	Firmicutes	sxy	sxy-BE24_11640	2350628	2352115	-	SAM	9.4e-16	2350100	2350209	+
*	Synechococcus sp. PCC 73109	Cyanobacteria	syv	syv-AWQ23_15530	141412	141663	-	Cobalamin	5.5e-14	141188	141386	+
*	Tumebacillus algifaecis THMBR28	Firmicutes	tab	tab-CIG75_20195	4462551	4464158	-	c-di-GMP-I	4.9e-16	4462165	4462267	+
	Tepidanaerobacter acetatoxydans Re1	Firmicutes	tae	tae-TepiRe1_2221	2157204	2158382	+	T-box	3.5e-23	2158614	2158822	-
*	Terribacillus goriensis MP602	Firmicutes	tap	tap-GZ22_04125	756241	757083	+	SAM	1.6e-05	757134	757235	-
*	Treponema azotonutricium ZAS-9	Spirochaetes	taz	taz-TREAZ_1968	403775	403903	+	T-box	6.1e-11	403903	404049	-
*	Treponema brennaborense DSM 12168	Spirochaetes	tbe	tbe-Trebr_1008	1213964	1214560	-	TPP	2e-05	1213717	1213813	+
*	Thermobispora bispora DSM 43833	Actinobacteria	tbi	tbi-Tbis_3499	4084433	4084576	+	Cobalamin	3.6e-26	4084576	4084696	-
*	Thermoanaerobacter brockii subsp. finnii Ako-1	Firmicutes	tbo	tbo-Thebr_0876	896896	897163	-	MOCO_RNA_motif	3.2e-22	896568	896685	+
*	Tenericutes bacterium MZ-XQ	Tenericutes	tbz	tbz-BK011_04395	884354	885580	+	T-box	1.6e-21	885729	885921	-
			tbz	tbz-BK011_01355	255815	256135	-	Purine	1e-15	255581	255682	+
			tbz	tbz-BK011_08290	1661188	1662414	+	T-box	6.1e-15	1662569	1662742	-
			tbz	tbz-BK011_03805	769683	770909	+	SAM	2.5e-07	771071	771167	-
*	Hydrogenovibrio crunogenus XCL-2	Proteobacteria	tcx	tcx-Tcr_0971	1051400	1052761	-	c-di-GMP-I	7.9e-12	1051065	1051148	+
*	Treponema denticola ATCC 35405	Spirochaetes	tde	tde-TDE_0998	1025342	1025554	+	Cobalamin	1.8e-31	1025682	1025869	-
*	Terrisporobacter sp. MCA3	Firmicutes	tem	tem-JW646_13790	2846983	2847609	-	c-di-GMP-I	4.3e-15	2846607	2846692	+
*	Tepidanaerobacter acetatoxydans Re1	Firmicutes	tep	tep-TepRe1_2063	2156406	2157584	+	T-box	3.3e-23	2157816	2158024	-
*	Trichodesmium erythraeum IMS101	Cyanobacteria	ter	ter-Tery_1244	1926211	1927449	-	PreQ1	1.9e-05	1926163	1926204	+
*	Thermoanaerobacter sp. X514	Firmicutes	tex	tex-Teth514_1384	1425604	1425871	-	MOCO_RNA_motif	3.6e-22	1425276	1425393	+
*	Thermoanaerosceptrum fracticalcis DRI-13	Firmicutes	tfr	tfr-BR63_10190	1988796	1988972	+	T-box	1.1e-25	1989183	1989431	-
*	Thioalkalivibrio sulfidiphilus HL-EbGr7	Proteobacteria	tgr	tgr-Tgr7_0618	653855	654817	-	Cobalamin	7.1e-29	653457	653681	+
*	Thalassococcus sp. S3	Proteobacteria	thaa	thaa-CFI11_08600	1728828	1730339	-	Cobalamin	3.1e-38	1728182	1728381	+
*	Thalassotalea sp. PS06	Proteobacteria	thap	thap-FNC98_15880	3583503	3585251	-	c-di-GMP-I	2.9e-14	3582934	3583049	+
*	Thiomicrospira sp. S5	Proteobacteria	thio	thio-AYJ59_08390	1820728	1822089	+	c-di-GMP-I	8.3e-12	1822321	1822404	-
*	Thalassotalea sp. HSM 43	Proteobacteria	tht	tht-E2K93_07910	1862531	1864294	-	c-di-GMP-I	2.4e-15	1862304	1862403	+
*	Thauera humireducens SgZ-1	Proteobacteria	thu	thu-AC731_003545	753668	754702	+	AAC_AAD_leader	1.5e-14	754804	754885	-
*	Thermoanaerobacter sp. X513	Firmicutes	thx	thx-Thet_1517	1488560	1488746	+	MOCO_RNA_motif	3.5e-22	1488988	1489105	-
*	Thermoanaerobacter kivui DSM 2030	Firmicutes	tki	tki-TKV_c06300	615174	615827	+	TPP	4e-15	616286	616388	-
*	Tetragenococcus osmophilus JCM 31126	Firmicutes	too	too-C7K38_05890	1204686	1205936	-	T-box	7.2e-29	1204267	1204510	+
			too	too-C7K38_07855	1605223	1605573	-	T-box	2e-11	1604850	1605008	+
*	Treponema pedis T A4	Spirochaetes	tped	tped-TPE_0047	53448	53612	-	Cobalamin	4.5e-31	53142	53326	+
			tped	tped-TPE_2128	2199481	2199636	+	Cobalamin	8.7e-30	2199636	2199822	-
*	Thermacetogenium phaeum DSM 12270	Firmicutes	tpz	tpz-Tph_c03370	340767	341000	+	MOCO_RNA_motif	7.3e-14	341220	341343	-
			tpz	tpz-Tph_c13620	1383854	1385062	-	Cobalamin	3.7e-10	1383229	1383414	+
*	Thermus scotoductus SA-01	Deinococcus	tsc	tsc-TSC_c17270	1638839	1639360	-	c-di-GMP-I	6.5e-17	1638486	1638570	+
			tsc	tsc-TSC_c17270	1638839	1639360	-	c-di-GMP-I	4.1e-15	1638631	1638716	+
*	Turicibacter sanguinis MOL361	Firmicutes	tsg	tsg-HLK68_07405	1518154	1518531	+	c-di-GMP-I	2e-13	1518604	1518685	-
*	Telmatocola sphagniphila SP2T	Planctomycetes	tsph	tsph-KIH39_02605	596121	596645	+	c-di-GMP-I	1.5e-12	596773	596868	-
*	Thiohalobacter thiocyanaticus FOKN1	Proteobacteria	ttc	ttc-FOKN1_2774	2922576	2922893	-	Cobalamin	3.8e-13	2922467	2922574	+
*	Caldanaerobacter subterraneus subsp. tengcongensis MB4	Firmicutes	tte	tte-TTE2510	2397694	2398032	+	ykoK / M-box	2.8e-15	2398032	2398114	-
*	Tumebacillus avium AR23208	Firmicutes	tum	tum-CBW65_05935	1297761	1297931	-	Purine	4.7e-13	1297455	1297554	+
*	Thermoanaerobacter wiegelii Rt8.B1	Firmicutes	twi	twi-Thewi_1651	1651304	1652581	+	T-box	5.5e-29	1652813	1653028	-
			twi	twi-Thewi_0380	406548	406815	-	MOCO_RNA_motif	5.5e-21	406221	406338	+
*	Thermoanaerobacterium xylanolyticum LX-11	Firmicutes	txy	txy-Thexy_2017	2095724	2096957	+	c-di-GMP-I	1.3e-17	2097217	2097302	-
*	Urbifossiella limnaea ETA_A1	Planctomycetes	uli	uli-ETAA1_48690	5856968	5857594	+	c-di-GMP-I	2e-12	5857713	5857806	-
	Vibrio cholerae O1 El Tor N16961	Proteobacteria	vch	vch-VC_A0810	755312	755449	-	c-di-GMP-I	4.4e-07	755255	755310	+
	Vibrio cholerae O1 M66-2	Proteobacteria	vcm	vcm-VCM66_A0769	729296	729433	-	c-di-GMP-I	4.1e-07	729239	729294	+
*	Vagococcus carniphilus ATCC BAA-640	Firmicutes	vcp	vcp-H9L18_05360	1068906	1069889	-	Cobalamin	2e-18	1068636	1068813	+
			vcp	vcp-H9L18_06430	1287038	1287928	-	Cobalamin	2.6e-11	1286772	1286903	+
	Vibrio cholerae O1 O395	Proteobacteria	vcr	vcr-VC395_A0834	794134	794271	-	c-di-GMP-I	2e-06	794077	794132	+
*	Vescimonas fastidiosa MM35	Firmicutes	vfa	vfa-MM35RIKEN_13830	1439827	1440543	+	Cobalamin	2.6e-07	1440766	1440904	-
*	Vitreoscilla filiformis ATCC 15551	Proteobacteria	vff	vff-VITFI_CDS1341	1412544	1412672	-	SAM	1.9e-08	1412463	1412542	+
*	Virgibacillus halodenitrificans PDB-F2	Firmicutes	vhl	vhl-BME96_16530	3366799	3367155	-	TPP	2.4e-14	3366607	3366716	+
*	Vagococcus hydrophili HDW17B	Firmicutes	vhy	vhy-G7082_00805	148999	149988	+	Cobalamin	6e-15	150091	150209	-
			vhy	vhy-G7082_14505	2966151	2967041	+	Cobalamin	8.3e-12	2967167	2967297	-
*	Viridibacillus sp. JNUCC-6	Firmicutes	vij	vij-JNUCC6_18475	3764350	3764580	+	SAM	2.3e-22	3764917	3765024	-
*	Virgibacillus sp. SK37	Firmicutes	vir	vir-X953_05550	1041127	1042128	+	T-box	7.4e-17	1042263	1042445	-
			vir	vir-X953_17040	3289006	3289164	-	TPP	1.4e-14	3288517	3288626	+
*	Virgibacillus necropolis LMG 19488	Firmicutes	vne	vne-CFK40_17700	3727109	3727636	-	SAM	4.7e-09	3726825	3726929	+
*	Vibrio tapetis subsp. tapetis Vibrio tapetis CECT4600	Proteobacteria	vta	vta-B1447	1487903	1488043	-	Cobalamin	1e-26	1487568	1487769	+
*	Vibrio vulnificus YJ016	Proteobacteria	vvy	vvy-VV1348	1373828	1373947	-	Lysine	3.7e-35	1373590	1373769	+
*	Weeksella virosa DSM 16922	Bacteroidetes	wvi	wvi-Weevi_1612	1704142	1705428	-	Purine	1.8e-09	1703944	1704043	+
*	Pseudolysobacter antarcticus AQ6-296	Proteobacteria	xbc	xbc-ELE36_13030	3048829	3049182	+	Cobalamin	7.1e-22	3049432	3049631	-
*	Xenorhabdus nematophila AN6/1	Proteobacteria	xnm	xnm-XNC2_3936	3954109	3954246	+	FMN	1.6e-10	3954246	3954366	-
*	Xenorhabdus poinarii G6	Proteobacteria	xpo	xpo-XPG1_3005	2912047	2912247	+	FMN	2.9e-09	2912247	2912383	-
			xpo	xpo-XPG1_1504	1468010	1468162	+	yybP-ykoY	9.7e-07	1468162	1468226	-
	Yersinia enterocolitica subsp. palearctica Y11	Proteobacteria	yey	yey-Y11_16121	1611939	1612055	+	Cobalamin	1.1e-19	1612055	1612199	-
	Yersinia pestis KIM10+	Proteobacteria	ypk	ypk-y3022	3329697	3329906	+	MOCO_RNA_motif	9.5e-29	3329940	3330086	-
