# Supplementary material for: Antisense-acting riboswitches: A poorly characterized yet important model of transcriptional regulation in prokaryotic organisms
Source: PLoS One. 2023 Feb 21;18(2):e0281744. doi: 10.1371/journal.pone.0281744 (PMC9943018; doi:10.1371/journal.pone.0281744)
Supplement: S3 Table — (XLSX) [file pone.0281744.s003.xlsx]

## Sheet: AS regulated genes
Gene classification	Organism	Phylum	Organism ID	Gene ID	Riboswitch family	COG	COG description	Gene description
Interconversion	Clostridium acetobutylicum ATCC 824	Firmicutes	cac	cac-CA_C0931	SAM	COG0031	Cysteine synthase	Cysteine synthase
Interconversion	Actinomadura graeca 32-07	Actinobacteria	agra	agra-AGRA3207_000905	ykkC / Guanidine	COG1486	Alpha-galactosidases/6-phospho-beta-glucosidases, family 4 o	6-phospho-beta-glucosidase
Interconversion	Actinomadura graeca 32-07	Actinobacteria	agra	agra-AGRA3207_005183	ykkC / Guanidine	COG1404	Subtilisin-like serine proteases	S8 family serine peptidase
Interconversion	Agromyces archimandritae G127AT	Actinobacteria	aarc	aarc-G127AT_15645	ykkC / Guanidine	COG0149	Triosephosphate isomerase	triose-phosphate isomerase
Interconversion	Amycolatopsis albispora WP1	Actinobacteria	aab	aab-A4R43_11230	Glycine	COG4308	Limonene-1,2-epoxide hydrolase	polyketide cyclase
Interconversion	Amycolatopsis methanolica 239	Actinobacteria	amq	amq-AMETH_3004	Glycine	---	---	isomerase
Interconversion	Cellulomonas shaoxiangyii Z28	Actinobacteria	celz	celz-E5225_16580	c-di-GMP-I	COG0392	Predicted integral membrane protein	flippase-like domain-containing protein
Interconversion	Cellulomonas sp. JZ18	Actinobacteria	cej	cej-GC089_17640	c-di-GMP-I	COG0392	Predicted integral membrane protein	TIGR00374 family protein
Interconversion	Cellulomonas sp. PSBB021	Actinobacteria	cez	cez-CBP52_13475	c-di-GMP-I	COG0392	Predicted integral membrane protein	TIGR00374 family protein
Interconversion	Corynebacterium diphtheriae C7	Actinobacteria	cds	cds-CDC7B_0808	Cobalamin	COG0057	Glyceraldehyde-3-phosphate dehydrogenase/erythrose-4-phospha	glyceraldehyde-3-phosphate dehydrogenase
Interconversion	Corynebacterium mustelae DSM 45274	Actinobacteria	cmv	cmv-CMUST_06625	Cobalamin	COG0454	Histone acetyltransferase HPA2 and related acetyltransferase	acetyltransferase
Interconversion	Corynebacterium rouxii FRC0190	Actinobacteria	crf	crf-FRC0190_00849	Cobalamin	COG0057	Glyceraldehyde-3-phosphate dehydrogenase/erythrose-4-phospha	glyceraldehyde-3-phosphate dehydrogenase
Interconversion	Dermabacter vaginalis AD1-86	Actinobacteria	dva	dva-DAD186_08280	glnA	COG1003	Glycine cleavage system protein P	glycine dehydrogenase
Interconversion	Dermatophilus congolensis NCTC13039	Actinobacteria	dco	dco-SAMEA4475696_1519	SAM	COG0318	Acyl-CoA synthetases	Long-chain-fatty-acid--CoA ligase
Interconversion	Isoptericola dokdonensis DS-3	Actinobacteria	ido	ido-I598_1348	ykkC / Guanidine	COG0372	Citrate synthase	Citrate synthase 1
Interconversion	Microcella alkaliphila JAM AC0309	Actinobacteria	malk	malk-MalAC0309_1007	TPP	COG0352	Thiamine monophosphate synthase	thiamine-phosphate pyrophosphorylase
Interconversion	Mycolicibacillus parakoreensis DSM 45575	Actinobacteria	mpak	mpak-MIU77_03175	ykkC / Guanidine	---	---	transglycosylase family protein
Interconversion	Nocardia brasiliensis ATCC 700358	Actinobacteria	nbr	nbr-O3I_037990	ykoK / M-box	COG0365	Acyl-coenzyme A synthetases/AMP-	acetoacetyl-CoA synthetase
Interconversion	Nonomuraea sp. ATCC 55076	Actinobacteria	noa	noa-BKM31_04925	ykkC / Guanidine	COG0318	Acyl-CoA synthetases	fatty acid--CoA ligase
Interconversion	Plantactinospora sp. BC1	Actinobacteria	plab	plab-C6361_33570	ykkC / Guanidine	COG1051	ADP-ribose pyrophosphatase	NUDIX hydrolase
Interconversion	Propionibacterium acidifaciens FDAARGOS_576	Actinobacteria	pacd	pacd-EGX94_00950	Cobalamin	COG0406	Fructose-2,6-bisphosphatase	histidine phosphatase family protein
Interconversion	Propionibacterium australiense NCTC13651	Actinobacteria	paus	paus-NCTC13651_01045	Cobalamin	COG0406	Fructose-2,6-bisphosphatase	Phosphoglyceromutase
Interconversion	Propionibacterium freudenreichii subsp. freudenreichii DSM 2	Actinobacteria	pfre	pfre-RM25_0972	Cobalamin	COG0406	Fructose-2,6-bisphosphatase	Phosphoglycerate mutase family protein
Interconversion	Protaetiibacter larvae FWR-8	Actinobacteria	lyk	lyk-FLP23_04465	MOCO_RNA_motif	COG0363	6-phosphogluconolactonase/Glucosamine-6-phosphate isomerase/	glucosamine-6-phosphate deaminase
Interconversion	Streptomyces alboflavus MDJK44	Actinobacteria	salf	salf-SMD44_00221	Cobalamin	COG0108	3,4-dihydroxy-2-butanone 4-phosphate synthase	hypothetical protein
Interconversion	Streptomyces angustmyceticus JCM 4053	Actinobacteria	sanu	sanu-K7396_06610	TPP	COG2303	Choline dehydrogenase and related flavoproteins	GMC family oxidoreductase N-terminal domain-containing prote
Interconversion	Streptomyces auratus AGR0001	Actinobacteria	sauh	sauh-SU9_029035	TPP	COG2303	Choline dehydrogenase and related flavoproteins	GMC family oxidoreductase N-terminal domain-containing prote
Interconversion	Streptomyces broussonetiae T44	Actinobacteria	sbro	sbro-GQF42_43500	Cobalamin	COG1388	FOG: LysM repeat	transglycosylase SLT domain-containing protein
Interconversion	Streptomyces decoyicus NRRL 2666	Actinobacteria	sdw	sdw-K7C20_30570	TPP	COG2303	Choline dehydrogenase and related flavoproteins	GMC family oxidoreductase N-terminal domain-containing prote
Interconversion	Streptomyces fodineus TW1S1	Actinobacteria	spun	spun-BFF78_13660	TPP	COG1104	Cysteine sulfinate desulfinase/cysteine desulfurase and rela	cysteine desulfurase NifS
Interconversion	Streptomyces glaucescens GLA.O	Actinobacteria	sgu	sgu-SGLAU_23560	TPP	COG1104	Cysteine sulfinate desulfinase/cysteine desulfurase and rela	Cysteine desulfurase
Interconversion	Streptomyces griseochromogenes ATCC 14511	Actinobacteria	sgs	sgs-AVL59_08450	TPP	COG1104	Cysteine sulfinate desulfinase/cysteine desulfurase and rela	cysteine desulfurase
Interconversion	Streptomyces griseofuscus DSM 40191	Actinobacteria	sgf	sgf-HEP81_02555	TPP	COG1104	Cysteine sulfinate desulfinase/cysteine desulfurase and rela	cysteine desulfurase
Interconversion	Streptomyces laurentii ATCC 31255	Actinobacteria	slau	slau-SLA_7034	Cobalamin	COG0520	Selenocysteine lyase	hypothetical protein
Interconversion	Streptomyces platensis ATCC 23948	Actinobacteria	spla	spla-CP981_31980	TPP	COG2303	Choline dehydrogenase and related flavoproteins	choline oxidase
Interconversion	Streptomyces prasinus ATCC 13879	Actinobacteria	spra	spra-CP972_24865	TPP	COG1104	Cysteine sulfinate desulfinase/cysteine desulfurase and rela	cysteine desulfurase
Interconversion	Streptomyces sp. MOE7	Actinobacteria	stro	stro-STRMOE7_31465	TPP	COG2303	Choline dehydrogenase and related flavoproteins	choline oxidase
Interconversion	Anseongella ginsenosidimutans Gsoil 524	Bacteroidetes	agd	agd-FRZ59_08895	TPP	COG1546	Uncharacterized protein	nicotinamide-nucleotide amidohydrolase family protein
Interconversion	Bacteroides thetaiotaomicron 7330	Bacteroidetes	btho	btho-Btheta7330_00947	T-box	COG3533	Uncharacterized protein conserved in bacteria	Non-reducing end beta-L-arabinofuranosidase
Interconversion	Butyricimonas faecalis H184	Bacteroidetes	buy	buy-D8S85_14135	Cobalamin	COG1057	Nicotinic acid mononucleotide adenylyltransferase	nicotinate-nucleotide adenylyltransferase
Interconversion	Butyricimonas virosa FDAARGOS_1229	Bacteroidetes	bvir	bvir-I6J59_01885	Cobalamin	COG1057	Nicotinic acid mononucleotide adenylyltransferase	nicotinate-nucleotide adenylyltransferase
Interconversion	Constantimarinum furrinae ALE3EI	Bacteroidetes	alti	alti-ALE3EI_2057	TPP	COG0454	Histone acetyltransferase HPA2 and related acetyltransferase	GNAT family acetyltransferase
Interconversion	Mucilaginibacter xinganensis BJC16-A31	Bacteroidetes	muc	muc-MuYL_1812	SAM	COG1305	Transglutaminase-like enzymes, putative cysteine proteases	transglutaminase
Interconversion	Niastella koreensis GR20-10	Bacteroidetes	nko	nko-Niako_2226	TPP	COG0859	ADP-heptose:LPS heptosyltransferase	glycosyl transferase family 9
Interconversion	Phocaeicola dorei HS1_L_1_B_010	Bacteroidetes	bdo	bdo-EL88_05705	T-box	COG1047	FKBP-type peptidyl-prolyl cis-trans isomerases 2	peptidylprolyl isomerase
Interconversion	Prevotella ruminicola 23	Bacteroidetes	pru	pru-PRU_1817	Cobalamin	COG2173	D-alanyl-D-alanine dipeptidase	putative D-alanyl-D-alanine dipeptidase
Interconversion	Chlorobaculum tepidum TLS	Chlorobi	cte	cte-CT2023	FMN	COG0334	Glutamate dehydrogenase/leucine dehydrogenase	glutamate dehydrogenase
Interconversion	Acaryochloris marina MBIC11017	Cyanobacteria	amr	amr-AM1_4755	c-di-GMP-I	COG2148	Sugar transferases involved in lipopolysaccharide synthesis	undecaprenyl-phosphate galactosephosphotransferase, putative
Interconversion	Cyanothece sp. PCC 7425	Cyanobacteria	cyn	cyn-Cyan7425_2602	c-di-GMP-I	COG2133	Glucose/sorbosone dehydrogenases	glucose sorbosone dehydrogenase
Interconversion	Methanospirillum hungatei JF-1	Euryarchaeota	mhu	mhu-Mhun_2363	ykoK / M-box	COG0473	Isocitrate/isopropylmalate dehydrogenase	3-isopropylmalate dehydrogenase
Interconversion	Acetobacterium woodii DSM 1030	Firmicutes	awo	awo-Awo_c30410	Cobalamin	COG1397	ADP-ribosylglycohydrolase	hypothetical protein
Interconversion	Allobaculum mucolyticum 128	Firmicutes	amuo	amuo-KWG62_01835	TPP	---	---	alpha-N-acetylglucosaminidase
Interconversion	Anaerobacillus isosaccharinicus NB2006	Firmicutes	aia	aia-AWH56_024220	c-di-GMP-I	COG1404	Subtilisin-like serine proteases	S8 family serine peptidase
Interconversion	Anaerocolumna cellulosilytica SN021	Firmicutes	acel	acel-acsn021_04420	T-box	COG1028	Dehydrogenases with different specificities	3-ketoacyl-ACP reductase
Interconversion	Anaerostipes hadrus SSC/2	Firmicutes	bprl	bprl-CL2_19440	pfl / ZMP-ZTP	COG0366	Glycosidases	Glycosidases
Interconversion	Bacillus cellulosilyticus DSM 2522	Firmicutes	bco	bco-Bcell_3905	c-di-GMP-I	COG0381	UDP-N-acetylglucosamine 2-epimerase	UDP-N-acetylglucosamine 2-epimerase
Interconversion	Bacillus megaterium NBRC 15308 = ATCC 14581	Firmicutes	bmeg	bmeg-BG04_3392	c-di-GMP-I	COG1387	Histidinol phosphatase and related hydrolases of the PHP fam	histidinol phosphate phosphatase, HisJ family protein
Interconversion	Bacillus methanolicus MGA3	Firmicutes	bmet	bmet-BMMGA3_08845	TPP	COG0014	Gamma-glutamyl phosphate reductase	Gamma-glutamyl phosphate reductase
Interconversion	Bacillus pseudomycoides 219298	Firmicutes	bmyc	bmyc-DJ92_727	T-box	---	---	collagenase family protein
Interconversion	Bacillus sp. Y1	Firmicutes	bacq	bacq-DOE78_10750	c-di-GMP-I	COG0436	Aspartate/tyrosine/aromatic aminotransferase	LL-diaminopimelate aminotransferase
Interconversion	Bacillus sp. JS	Firmicutes	bjs	bjs-MY9_0451	ydaO-yuaA	COG1183	Phosphatidylserine synthase	hypothetical protein
Interconversion	Brochothrix thermosphacta BI	Firmicutes	bths	bths-CNY62_05570	SAM	COG0436	Aspartate/tyrosine/aromatic aminotransferase	aminotransferase
Interconversion	Candidatus Contubernalis alkalaceticum Z-7904	Firmicutes	calk	calk-HUE98_16065	c-di-GMP-I	COG3764	Sortase	class E sortase
Interconversion	Candidatus Formimonas warabiya DCMF	Firmicutes	fwa	fwa-DCMF_13265	MOCO_RNA_motif	---	---	hypothetical protein
Interconversion	Clostridium acetobutylicum EA 2018	Firmicutes	cay	cay-CEA_G0943	SAM	COG0031	Cysteine synthase	Cysteine synthase
Interconversion	Clostridium acetobutylicum EA 2018	Firmicutes	cay	cay-CEA_G3180	T-box	COG0440	Acetolactate synthase, small	Acetolactate synthase, small subunit
Interconversion	Clostridium drakei SL1	Firmicutes	cdrk	cdrk-B9W14_17130	SAM	COG0406	Fructose-2,6-bisphosphatase	histidine phosphatase family protein
Interconversion	Clostridium fermenticellae JN500901	Firmicutes	cfer	cfer-D4Z93_07835	c-di-GMP-I	COG1651	Protein-disulfide isomerase	hypothetical protein
Interconversion	Cytobacillus oceanisediminis 2691	Firmicutes	bon	bon-A361_17660	T-box	COG0454	Histone acetyltransferase HPA2 and related acetyltransferase	GNAT family acetyltransferase
Interconversion	Desulfosporosinus orientis DSM 765	Firmicutes	dor	dor-Desor_0480	Cobalamin	COG1180	Pyruvate-formate lyase-activating enzyme	anaerobic ribonucleoside-triphosphate reductase activating p
Interconversion	Ethanoligenens harbinense YUAN-3	Firmicutes	eha	eha-Ethha_0050	c-di-GMP-I	COG1227	Inorganic pyrophosphatase/exopolyphosphatase	Inorganic diphosphatase
Interconversion	Geosporobacter ferrireducens IRF9	Firmicutes	gfe	gfe-Gferi_10270	Cobalamin	COG1713	Predicted HD superfamily hydrolase involved in NAD metabolis	phosphohydrolase
Interconversion	Heliobacterium modesticaldum Ice1	Firmicutes	hmo	hmo-HM1_0199	ydaO-yuaA	COG2206	HD-GYP domain	metal dependent phosphohydrolase domain protein, putative
Interconversion	Herbinix luporum	Firmicutes	hsd	hsd-SD1D_1245	Glycine	COG0596	Predicted hydrolases or acyltransferases	hypothetical protein
Interconversion	Leuconostoc mesenteroides subsp. suionicum DSM 20241	Firmicutes	lsu	lsu-A6B45_04660	TPP	COG1807	4-amino-4-deoxy-L-arabinose transferase and related glycosyl	hypothetical protein
Interconversion	Megamonas funiformis JCM 14723	Firmicutes	mfun	mfun-GXM21_04385	Cobalamin	COG2731	Beta-galactosidase, beta subunit	DUF386 domain-containing protein
Interconversion	Megamonas hypermegale ART12/1	Firmicutes	mhg	mhg-MHY_14090	Cobalamin	COG2731	Beta-galactosidase, beta subunit	conserved hypothetical protein
Interconversion	Moorella thermoacetica DSM 2955	Firmicutes	mthz	mthz-MOTHA_c10090	ydaO-yuaA	COG0402	Cytosine deaminase and related metal-dependent hydrolases	5-methylthioadenosine/S-adenosylhomocysteine deaminase
Interconversion	Neobacillus mesonae H20-5	Firmicutes	nmk	nmk-CHR53_16285	T-box	COG0304	3-oxoacyl-	beta-ketoacyl-[acyl-carrier-protein] synthase II
Interconversion	Neobacillus mesonae H20-5	Firmicutes	nmk	nmk-CHR53_23665	c-di-GMP-I	COG2132	Putative multicopper oxidases	nitrite reductase
Interconversion	Paenibacillus polymyxa SC2	Firmicutes	ppm	ppm-PPSC2_12215	ykkC / Guanidine	COG0154	Asp-tRNAAsn/Glu-tRNAGln amidotransferase A subunit and relat	amidase
Interconversion	Paenibacillus xylanexedens PAMC 22703	Firmicutes	pxl	pxl-BS614_24380	T-box	COG0494	NTP pyrophosphohydrolases including oxidative damage repair	hypothetical protein
Interconversion	Parageobacillus toebii NBRC 107807 DSM 14590	Firmicutes	ptb	ptb-DER53_11435	T-box	---	---	aspartyl protease
Interconversion	Pontibacillus sp. HMF3514	Firmicutes	pof	pof-GS400_01190	T-box	COG1051	ADP-ribose pyrophosphatase	NUDIX domain-containing protein
Interconversion	Rummeliibacillus stabekisii PP9	Firmicutes	rst	rst-ATY39_05620	ykkC / Guanidine	---	---	metal-dependent hydrolase
Interconversion	Secundilactobacillus malefermentans CBA3618	Firmicutes	lmae	lmae-FGL90_03155	T-box	COG5549	Predicted Zn-dependent protease	matrixin family metalloprotease
Interconversion	Sporomusa termitida DSM 4440	Firmicutes	sted	sted-SPTER_11210	T-box	COG3271	Predicted double-glycine peptidase	hypothetical protein
Interconversion	Staphylococcus saprophyticus subsp. saprophyticus ATCC 15305	Firmicutes	ssp	ssp-SSP0111	SAM	COG1442	Lipopolysaccharide biosynthesis proteins, LPS:glycosyltransf	conserved hypothetical protein
Interconversion	Terrisporobacter sp. MCA3	Firmicutes	tem	tem-JW646_13790	c-di-GMP-I	COG0652	Peptidyl-prolyl cis-trans isomerase	peptidylprolyl isomerase
Interconversion	Tetragenococcus osmophilus JCM 31126	Firmicutes	too	too-C7K38_07855	T-box	COG0251	Putative translation initiation inhibitor, yjgF family	enamine deaminase RidA
Interconversion	Thermoclostridium stercorarium subsp. stercorarium DSM 8532	Firmicutes	css	css-Cst_c17370	T-box	COG0596	Predicted hydrolases or acyltransferases	alpha/beta hydrolase fold protein
Interconversion	Ilyobacter polytropus DSM 2926	Fusobacteria	ipo	ipo-Ilyop_1222	Cobalamin	COG1492	Cobyric acid synthase	adenosylcobyric acid synthase
Interconversion	Candidatus Brocadia pituitae 317325-1	Planctomycetes	bpit	bpit-BPIT_17280	c-di-GMP-I	COG1246	N-acetylglutamate synthase and related acetyltransferases	N-acetyltransferase
Interconversion	Frigoriglobus tundricola PL17	Planctomycetes	ftj	ftj-FTUN_4892	MOCO_RNA_motif	COG1073	Hydrolases of the alpha/beta superfamily	alpha/beta hydrolase
Interconversion	Urbifossiella limnaea ETA_A1	Planctomycetes	uli	uli-ETAA1_48690	c-di-GMP-I	COG0035	Uracil phosphoribosyltransferase	Uracil phosphoribosyltransferase
Interconversion	Acinetobacter wanghuae dk386	Proteobacteria	awg	awg-GFH30_10465	T-box	COG1346	Putative effector of murein hydrolase	LrgB family protein
Interconversion	Bdellovibrio bacteriovorus 109J	Proteobacteria	bbac	bbac-EP01_15690	c-di-GMP-I	COG0115	Branched-chain amino acid aminotransferase/4-amino-4-deoxych	branched-chain amino acid aminotransferase
Interconversion	Bradyrhizobium oligotrophicum S58	Proteobacteria	aol	aol-S58_48310	SAM	COG0046	Phosphoribosylformylglycinamidine	phosphoribosylformylglycinamidine synthase II
Interconversion	Burkholderia metallica FL-6-5-30-S1-D7	Proteobacteria	bmec	bmec-WJ16_14550	nhaA-I	COG0588	Phosphoglycerate mutase 1	phosphoglyceromutase
Interconversion	Desulfoglaeba alkanexedens ALDC	Proteobacteria	dax	dax-FDQ92_08585	Cobalamin	COG2191	Formylmethanofuran dehydrogenase subunit E	formylmethanofuran dehydrogenase
Interconversion	Desulfomarina profundi KT2	Proteobacteria	dbk	dbk-DGMP_37990	Cobalamin	COG1048	Aconitase A	aconitate hydratase A
Interconversion	Geobacter daltonii FRC-32	Proteobacteria	geo	geo-Geob_1689	c-di-GMP-I	COG2094	3-methyladenine DNA glycosylase	3-methyladenine-DNA glycosylase
Interconversion	Halomonas titanicae SOB56	Proteobacteria	htt	htt-HZS52_22740	TPP	COG0436	Aspartate/tyrosine/aromatic aminotransferase	pyridoxal phosphate-dependent aminotransferase
Interconversion	Kingella kingae KWG1	Proteobacteria	kki	kki-KKKWG1_0120	SAM	COG1448	Aspartate/tyrosine/aromatic aminotransferase	tyrosine aminotransferase, tyrosine-repressible, PLP-depende
Interconversion	Lysobacter caseinilyticus KVB24	Proteobacteria	lcas	lcas-LYSCAS_17690	c-di-GMP-I	COG2104	Sulfur transfer protein involved in thiamine biosynthesis	sulfur carrier protein ThiS
Interconversion	Lysobacter helvus D10	Proteobacteria	lhx	lhx-LYSHEL_17690	c-di-GMP-I	COG2104	Sulfur transfer protein involved in thiamine biosynthesis	sulfur carrier protein ThiS
Interconversion	Lysobacter solisilvae II4	Proteobacteria	lsx	lsx-H8B22_09825	c-di-GMP-I	COG2104	Sulfur transfer protein involved in thiamine biosynthesis	sulfur carrier protein ThiS
Interconversion	Pantoea alhagi LTYR-11Z	Proteobacteria	palh	palh-B1H58_02670	MOCO_RNA_motif	COG0454	Histone acetyltransferase HPA2 and related acetyltransferase	GNAT family N-acetyltransferase
Interconversion	Parvibaculum lavamentivorans DS-1	Proteobacteria	pla	pla-Plav_0494	SAM	COG0183	Acetyl-CoA acetyltransferase	acetyl-CoA acetyltransferase
Interconversion	Phaeobacter gallaeciensis DSM 26640	Proteobacteria	pgd	pgd-Gal_01398	Cobalamin	COG1231	Monoamine oxidase	Monoamine oxidase
Interconversion	Pseudoalteromonas donghaensis HJ51	Proteobacteria	pdj	pdj-D0907_09860	FMN	COG1680	Beta-lactamase class C and other penicillin binding proteins	tetratricopeptide repeat protein
Interconversion	Pseudobdellovibrio exovorus JSS	Proteobacteria	bex	bex-A11Q_890	c-di-GMP-I	COG0741	Soluble lytic murein transglycosylase and related regulatory	membrane-bound lytic murein transglycosylase D precursor
Interconversion	Pseudomonas kribbensis 46-2	Proteobacteria	pke	pke-DLD99_05065	DUF1646	COG1052	Lactate dehydrogenase and related dehydrogenases	bifunctional glyoxylate/hydroxypyruvate reductase B
Interconversion	Sinorhizobium sp. RAC02	Proteobacteria	six	six-BSY16_4817	FMN	COG0334	Glutamate dehydrogenase/leucine dehydrogenase	glu/Leu/Phe/Val dehydrogenase, dimerization domain protein
Interconversion	Sphingobium sp. MI1205	Proteobacteria	spmi	spmi-K663_16901	c-di-GMP-I	COG0578	Glycerol-3-phosphate dehydrogenase	glycerol-3-phosphate dehydrogenase
Interconversion	Sphingobium sp. YG1	Proteobacteria	spyg	spyg-YGS_C2P1424	sul1	COG2513	PEP phosphonomutase and related enzymes	methylisocitrate lyase
Interconversion	Thalassococcus sp. S3	Proteobacteria	thaa	thaa-CFI11_08600	Cobalamin	COG0064	Asp-tRNAAsn/Glu-tRNAGln amidotransferase B subunit	Asp-tRNA
Cofactor	Amycolatopsis sp. AA4	Actinobacteria	amyc	amyc-CU254_21355	SAM	COG0500	SAM-dependent methyltransferases	class I SAM-dependent methyltransferase
Cofactor	Corynebacterium argentoratense DSM 44202	Actinobacteria	caz	caz-CARG_08305	Cobalamin	COG1045	Serine acetyltransferase	hypothetical protein
Cofactor	Streptomyces griseus subsp. griseus NBRC 13350	Actinobacteria	sgr	sgr-SGR_1654	Cobalamin	COG2265	SAM-dependent methyltransferases related to tRNA	putative RNA methyltransferase
Cofactor	Phocaeicola vulgatus ATCC 8482	Bacteroidetes	bvu	bvu-BVU_0396	MOCO_RNA_motif	COG1905	NADH:ubiquinone oxidoreductase 24 kD subunit	NADH-ubiquinone oxidoreductase subunit
Cofactor	Bacillus cereus E33L	Firmicutes	bcz	bcz-BCE33L3058	ydaO-yuaA	COG0500	SAM-dependent methyltransferases	possible ubiE/COQ5 methyltransferase family
Cofactor	Bacillus mobilis ML-A2C4	Firmicutes	bmob	bmob-MLA2C4_17605	ydaO-yuaA	COG1720	Uncharacterized conserved protein	tRNA
Cofactor	Bacillus toyonensis BCT-7112	Firmicutes	bty	bty-Btoyo_0580	ydaO-yuaA	---	---	Ubiquinone/menaquinone biosynthesis methyltransferase UBIE
Cofactor	Clostridium autoethanogenum DSM 10061	Firmicutes	cah	cah-CAETHG_0319	Cobalamin	COG0138	AICAR transformylase/IMP cyclohydrolase PurH	Phosphoribosylaminoimidazolecarboxamide formyltransferase
Cofactor	Clostridium ljungdahlii DSM 13528	Firmicutes	clj	clj-CLJU_c22210	Cobalamin	COG0138	AICAR transformylase/IMP cyclohydrolase PurH	bifunctional AICARFT/IMPCHase
Cofactor	Clostridium scindens ATCC 35704	Firmicutes	csci	csci-HDCHBGLK_01964	TPP	COG0667	Predicted oxidoreductases	General stress protein 69
Cofactor	Clostridium sp. AWRP	Firmicutes	clos	clos-DMR38_17790	SAM	COG1853	Conserved protein/domain typically associated with flavoprot	flavin reductase family protein
Cofactor	Desulfitobacterium metallireducens DSM 15288	Firmicutes	dmt	dmt-DESME_02550	TPP	COG2020	Putative protein-S-isoprenylcysteine methyltransferase	S-isoprenylcysteine methyltransferase
Cofactor	Fructilactobacillus lindneri TMW 1.481	Firmicutes	lle	lle-AYR59_03415	T-box	COG0685	5,10-methylenetetrahydrofolate reductase	hypothetical protein
Cofactor	Gottschalkia acidurici 9a	Firmicutes	cad	cad-Curi_c25070	MOCO_RNA_motif	COG0840	Methyl-accepting chemotaxis protein	methyl-accepting chemotaxis sensory transducer
Cofactor	Koleobacter methoxysyntrophicus NRmbB1	Firmicutes	kme	kme-H0A61_00155	crcB / Fluoride	COG2414	Aldehyde:ferredoxin oxidoreductase	putative oxidoreductase YdhV
Cofactor	Natranaerofaba carboxydovora ANCO1	Firmicutes	ncd	ncd-ACONDI_00018	Cobalamin	COG0840	Methyl-accepting chemotaxis protein	Methyl-accepting chemotaxis protein McpC
Cofactor	Paenibacillus chitinolyticus KCCM 41400	Firmicutes	pchi	pchi-PC41400_18385	c-di-GMP-I	COG2890	Methylase of polypeptide chain release factors	putative protein N
Cofactor	Priestia koreensis FS-1	Firmicutes	pks	pks-IE339_04355	SAM	COG0840	Methyl-accepting chemotaxis protein	globin-coupled sensor protein
Cofactor	Selenomonas sp. oral taxon 478	Firmicutes	sele	sele-ADJ74_08855	MOCO_RNA_motif	COG0667	Predicted oxidoreductases	aldo/keto reductase
Cofactor	Streptococcus ilei I-P16	Firmicutes	sip	sip-N597_05160	Cobalamin	COG2096	Uncharacterized conserved protein	cobalamin adenosyltransferase
Cofactor	Streptococcus sanguinis SK36	Firmicutes	ssa	ssa-SSA_0513	Cobalamin	COG2096	Uncharacterized conserved protein	ATP:cob
Cofactor	Octadecabacter arcticus 238	Proteobacteria	oar	oar-OA238_c21210	Cobalamin	COG3491	Isopenicillin N synthase and related dioxygenases	putative iron/ascrobate-dependent oxidoreductase
Cofactor	Pseudomonas mandelii JR-1	Proteobacteria	pman	pman-OU5_0084	Cobalamin	---	---	putative cobalamin biosynthesis-related protein
Cofactor	Brachyspira hyodysenteriae WA1	Spirochaetes	bhy	bhy-BHWA1_01834	Cobalamin	COG1242	Predicted Fe-S oxidoreductase	Fe-S oxidoreductase
Cofactor	Brachyspira intermedia PWS/A	Spirochaetes	bip	bip-Bint_0122	Cobalamin	COG1242	Predicted Fe-S oxidoreductase	Fe-S oxidoreductase
Transporters	Brevibacterium linens BS258	Actinobacteria	bly	bly-A2T55_02635	ykkC / Guanidine	COG0747	ABC-type dipeptide transport system, periplasmic component	hypothetical protein
Transporters	Acidipropionibacterium acidipropionici ATCC 4875	Actinobacteria	pbo	pbo-PACID_00450	Cobalamin	COG4597	ABC-type amino acid transport system, permease component	hypothetical protein
Transporters	Conexibacter woesei DSM 14684	Actinobacteria	cwo	cwo-Cwoe_1787	ydaO-yuaA	COG2059	Chromate transport protein ChrA	hypothetical protein
Transporters	Corynebacterium amycolatum FDAARGOS_1108	Actinobacteria	camc	camc-I6I65_05595	Cobalamin	COG1122	ABC-type cobalt transport system, ATPase component	ABC transporter ATP-binding protein
Transporters	Corynebacterium aquilae DSM 44791 S-613	Actinobacteria	caqu	caqu-CAQU_10280	Cobalamin	COG1122	ABC-type cobalt transport system, ATPase component	cobalt ABC transporter
Transporters	Corynebacterium lactis RW2-5	Actinobacteria	clw	clw-CLAC_10130	Cobalamin	COG1122	ABC-type cobalt transport system, ATPase component	cobalt ABC transporter
Transporters	Corynebacterium sp. ATCC 6931	Actinobacteria	coa	coa-DR71_677	Cobalamin	COG1122	ABC-type cobalt transport system, ATPase component	cobalt import ATP-binding protein CbiO 1
Transporters	Glutamicibacter halophytocola KLBMP 5180	Actinobacteria	gar	gar-AOZ07_15825	SAM	COG0531	Amino acid transporters	Putrescine importer PuuP
Transporters	Mycobacterium diernhoferi ATCC 19340	Actinobacteria	mdf	mdf-K0O62_18175	Cobalamin	COG0697	Permeases of the drug/metabolite transporter	DMT family transporter
Transporters	Mycobacterium shottsii JCM 12657	Actinobacteria	msho	msho-MSHO_40060	ykoK / M-box	COG4269	Predicted membrane protein	hypothetical protein
Transporters	Streptacidiphilus bronchialis DSM 106435	Actinobacteria	stri	stri-C7M71_000720	Cobalamin	COG0477	Permeases of the major facilitator superfamily	MFS transporter
Transporters	Streptomyces pristinaespiralis HCCB 10218	Actinobacteria	spri	spri-SPRI_1012	TPP	COG1123	ATPase components of various ABC-type transport systems, con	ABC transporter ATP-binding protein
Transporters	Trichodesmium erythraeum IMS101	Cyanobacteria	ter	ter-Tery_1244	PreQ1	COG2304	Uncharacterized protein containing a von Willebrand factor t	von Willebrand factor, type A
Transporters	Aerococcus christensenii CCUG28831	Firmicutes	acg	acg-AWM71_03460	TPP	COG1301	Na+/H+-dicarboxylate symporters	hypothetical protein
Transporters	Alicyclobacillus ferrooxydans S30H14	Firmicutes	afx	afx-JZ786_05900	c-di-GMP-I	COG0730	Predicted permeases	sulfite exporter TauE/SafE family protein
Transporters	Alicyclobacillus ferrooxydans S30H14	Firmicutes	afx	afx-JZ786_18910	c-di-GMP-I	COG1108	ABC-type Mn2+/Zn2+ transport systems, permease components	hypothetical protein
Transporters	Alkaliphilus metalliredigens QYMF	Firmicutes	amt	amt-Amet_3740	c-di-GMP-I	COG0697	Permeases of the drug/metabolite transporter	protein of unknown function DUF6, transmembrane
Transporters	Alkaliphilus oremlandii OhILAs	Firmicutes	aoe	aoe-Clos_0274	Cobalamin	COG1757	Na+/H+ antiporter	Na+/H+ antiporter NhaC
Transporters	Amphibacillus xylanus NBRC 15112	Firmicutes	axl	axl-AXY_06410	c-di-GMP-I	COG1277	ABC-type transport system involved in multi-copper enzyme ma	hypothetical protein
Transporters	Bacillus megaterium NBRC 15308 = ATCC 14581	Firmicutes	bmeg	bmeg-BG04_3237	SAM	COG1559	Predicted periplasmic solute-binding protein	putative membrane protein
Transporters	Bacillus toyonensis BCT-7112	Firmicutes	bty	bty-Btoyo_0531	SAM	COG0477	Permeases of the major facilitator superfamily	major facilitator family transporter
Transporters	Blautia liquoris LZLJ-3	Firmicutes	bliq	bliq-INP51_01855	Cobalamin	COG1132	ABC-type multidrug transport system, ATPase and permease com	ABC transporter ATP-binding protein
Transporters	Candidatus Syntrophocurvum alkaliphilum B	Firmicutes	salq	salq-SYNTR_0027	MOCO_RNA_motif	COG0530	Ca2+/Na+ antiporter	Inner membrane protein YrbG, predicted calcium/sodium:proton
Transporters	Carboxydocella thermautotrophica 019	Firmicutes	cthm	cthm-CFE_2050	yybP-ykoY	COG1914	Mn2+ and Fe2+ transporters of the NRAMP family	manganese transport protein
Transporters	Clostridium autoethanogenum DSM 10061	Firmicutes	cah	cah-CAETHG_0121	T-box	COG0679	Predicted permeases	Auxin Efflux Carrier
Transporters	Clostridium baratii Sullivan	Firmicutes	cbv	cbv-U729_963	c-di-GMP-I	COG1288	Predicted membrane protein	dctM-like transporters family protein
Transporters	Clostridium butyricum KNU-L09	Firmicutes	cbut	cbut-ATN24_19500	SAM	COG1283	Na+/phosphate symporter	sodium-dependent phosphate transporter
Transporters	Clostridium carboxidivorans P7	Firmicutes	cck	cck-Ccar_11535	c-di-GMP-I	COG0697	Permeases of the drug/metabolite transporter	DMT
Transporters	Clostridium drakei SL1	Firmicutes	cdrk	cdrk-B9W14_15710	c-di-GMP-I	COG0697	Permeases of the drug/metabolite transporter	EamA family transporter
Transporters	Clostridium formicaceticum ATCC 27076	Firmicutes	cfm	cfm-BJL90_12435	MOCO_RNA_motif	COG0679	Predicted permeases	transporter
Transporters	Clostridium ljungdahlii DSM 13528	Firmicutes	clj	clj-CLJU_c20380	T-box	COG0679	Predicted permeases	predicted permease
Transporters	Clostridium scatologenes ATCC 25775	Firmicutes	csq	csq-CSCA_0565	c-di-GMP-I	COG0697	Permeases of the drug/metabolite transporter	protein of unknown function DUF6 transmembrane
Transporters	Desulforamulus reducens MI-1	Firmicutes	drm	drm-Dred_1834	Cobalamin	COG0600	ABC-type nitrate/sulfonate/bicarbonate transport system, per	binding-protein-dependent transport systems inner membrane c
Transporters	Desulfosporosinus meridiei DSM 13257	Firmicutes	dmi	dmi-Desmer_1864	MOCO_RNA_motif	COG0614	ABC-type Fe3+-hydroxamate transport system, periplasmic comp	ABC-type Fe3+-hydroxamate transport system, periplasmic comp
Transporters	Desulfosporosinus orientis DSM 765	Firmicutes	dor	dor-Desor_0769	T-box	COG0410	ABC-type branched-chain amino acid transport systems, ATPase	ABC-type branched-chain amino acid transport systems, ATPase
Transporters	Desulfotomaculum nigrificans CO-1-SRB	Firmicutes	dca	dca-Desca_1060	yybP-ykoY	COG2119	Predicted membrane protein	hypothetical protein
Transporters	Fictibacillus arsenicus G25-54	Firmicutes	far	far-ABE41_004280	c-di-GMP-I	COG0025	NhaP-type Na+/H+ and K+/H+ antiporters	sodium:proton antiporter
Transporters	Fictibacillus arsenicus G25-54	Firmicutes	far	far-ABE41_018810	c-di-GMP-I	COG3212	Predicted membrane protein	hypothetical protein
Transporters	Flavonifractor plautii YL31	Firmicutes	fpla	fpla-A4U99_06680	Cobalamin	COG1120	ABC-type cobalamin/Fe3+-siderophores transport systems, ATPa	ABC transporter
Transporters	Laceyella sacchari FBKL4.010	Firmicutes	lfb	lfb-C1X05_14425	ykkC / Guanidine	COG1421	Uncharacterized protein predicted to be involved in DNA repa	hypothetical protein
Transporters	Metabacillus sediminilitoris DSL-17	Firmicutes	msem	msem-GMB29_22000	c-di-GMP-I	COG2259	Predicted membrane protein	DoxX family membrane protein
Transporters	Niallia circulans PK3_109	Firmicutes	bcir	bcir-C2I06_22720	T-box	COG1732	Periplasmic glycine betaine/choline-binding	glycine/betaine ABC transporter permease
Transporters	Paenibacillus beijingensis DSM 24997	Firmicutes	pbj	pbj-VN24_04390	c-di-GMP-I	COG0053	Predicted Co/Zn/Cd cation transporters	transporter
Transporters	Paenibacillus sp. Y412MC10	Firmicutes	gym	gym-GYMC10_5307	T-box	COG2322	Predicted membrane protein	hypothetical protein
Transporters	Phascolarctobacterium faecium JCM 30894	Firmicutes	pfac	pfac-PFJ30894_00878	Cobalamin	COG0053	Predicted Co/Zn/Cd cation transporters	putative cation efflux system protein/MT2084
Transporters	Salicibibacter cibarius NKC5-3	Firmicutes	scia	scia-HUG15_07740	T-box	COG0697	Permeases of the drug/metabolite transporter	DMT family transporter
Transporters	Sporomusa termitida DSM 4440	Firmicutes	sted	sted-SPTER_44700	c-di-GMP-I	COG1682	ABC-type polysaccharide/polyol phosphate export systems, per	hypothetical protein
Transporters	Staphylococcus haemolyticus JCSC1435	Firmicutes	sha	sha-SH0408	TPP	COG0531	Amino acid transporters	unnamed protein product; similar to unknown protein
Transporters	Streptococcus ratti ATCC 31377	Firmicutes	srat	srat-FY406_08095	TPP	COG0577	ABC-type antimicrobial peptide transport system, permease co	FtsX-like permease family protein
Transporters	Syntrophobotulus glycolicus DSM 8271	Firmicutes	sgy	sgy-Sgly_3056	c-di-GMP-I	COG1132	ABC-type multidrug transport system, ATPase and permease com	Xenobiotic-transporting ATPase
Transporters	Syntrophomonas wolfei subsp. wolfei str. Goettingen G311	Firmicutes	swo	swo-Swol_1064	MOCO_RNA_motif	COG3808	Inorganic pyrophosphatase	Inorganic diphosphatase
Transporters	Terribacillus goriensis MP602	Firmicutes	tap	tap-GZ22_04125	SAM	COG1108	ABC-type Mn2+/Zn2+ transport systems, permease components	zinc ABC transporter permease
Transporters	Thermoanaerobacter kivui DSM 2030	Firmicutes	tki	tki-TKV_c06300	TPP	COG0704	Phosphate uptake regulator	phosphate-specific transport system accessory protein PhoU
Transporters	Virgibacillus sp. SK37	Firmicutes	vir	vir-X953_05550	T-box	COG0715	ABC-type nitrate/sulfonate/bicarbonate transport systems, pe	ABC transporter substrate-binding protein
Transporters	Acidihalobacter prosperus F5	Proteobacteria	aprs	aprs-BI364_00040	c-di-GMP-I	COG0697	Permeases of the drug/metabolite transporter	hypothetical protein
Transporters	Bradymonas sediminis FA350	Proteobacteria	bsed	bsed-DN745_07685	SAM	COG0614	ABC-type Fe3+-hydroxamate transport system, periplasmic comp	ABC transporter substrate-binding protein
Transporters	Desulfocapsa sulfexigens DSM 10523	Proteobacteria	dsf	dsf-UWK_02677	Cobalamin	COG0370	Fe2+ transport system protein B	ferrous iron transporter FeoB
Transporters	Halomonas elongata DSM 2581	Proteobacteria	hel	hel-HELO_3965	FMN	COG0679	Predicted permeases	AEC family transport protein
Transporters	Hydrogenovibrio crunogenus XCL-2	Proteobacteria	tcx	tcx-Tcr_0971	c-di-GMP-I	COG2239	Mg/Co/Ni transporter MgtE	MgtE family Mg2+ transporter
Transporters	Marinobacterium georgiense IC961	Proteobacteria	mgeo	mgeo-CFI10_02210	c-di-GMP-I	COG0841	Cation/multidrug efflux pump	multidrug transporter AcrB
Transporters	Methylobacterium phyllosphaerae CBMB27	Proteobacteria	mphy	mphy-MCBMB27_05576	Cobalamin	COG0614	ABC-type Fe3+-hydroxamate transport system, periplasmic comp	ABC transporter substrate-binding protein
Transporters	Methylococcus capsulatus Bath	Proteobacteria	mca	mca-MCA3103	c-di-GMP-I	COG2885	Outer membrane protein and related peptidoglycan-associated	outer membrane protein MopB
Transporters	Phyllobacterium zundukense Tri-48	Proteobacteria	pht	pht-BLM14_25780	Cobalamin	COG0477	Permeases of the major facilitator superfamily	hypothetical protein
Transporters	Pleomorphomonas sp. SM30	Proteobacteria	pleo	pleo-OHA_1_00558	Cobalamin	COG0614	ABC-type Fe3+-hydroxamate transport system, periplasmic comp	corrinoid ABC transporter substrate-binding protein
Transporters	Psychromonas ingrahamii 37	Proteobacteria	pin	pin-Ping_3055	c-di-GMP-I	COG1563	Predicted subunit of the Multisubunit Na+/H+ antiporter	hypothetical protein
Transporters	Psychromonas sp. CNPT3	Proteobacteria	psy	psy-PCNPT3_07760	Glycine	COG0534	Na+-driven multidrug efflux pump	hypothetical protein
Transporters	Thiomicrospira sp. S5	Proteobacteria	thio	thio-AYJ59_08390	c-di-GMP-I	COG2239	Mg/Co/Ni transporter MgtE	magnesium transporter
Transporters	Oceanispirochaeta crateris K2	Spirochaetes	ock	ock-EXM22_09730	FMN	COG3090	TRAP-type C4-dicarboxylate transport system, small permease	methionine/alanine import family NSS transporter small subun
Transporters	Tepiditoga spiralis sy52	Thermotogae	ocy	ocy-OSSY52_22240	Lysine	COG0834	ABC-type amino acid transport/signal transduction systems, p	ABC transporter substrate-binding protein
Signaling	Granulicella mallensis MP5ACTX8	Acidobacteria	gma	gma-AciX8_0323	Cobalamin	COG2205	Osmosensitive K+ channel histidine kinase	integral membrane sensor signal transduction histidine kinas
Signaling	Gramella forsetii KT0803	Bacteroidetes	gfo	gfo-GFO_0733	TPP	COG0589	Universal stress protein UspA and related nucleotide-binding	universal stress protein family protein
Signaling	Alkalibacter sp. ES005	Firmicutes	alka	alka-J0B03_03500	MOCO_RNA_motif	COG0589	Universal stress protein UspA and related nucleotide-binding	universal stress protein
Signaling	Desulfitobacterium dichloroeliminans LMG P-21439	Firmicutes	ddl	ddl-Desdi_0137	ydaO-yuaA	COG2205	Osmosensitive K+ channel histidine kinase	universal stress family protein
Signaling	Desulfoscipio gibsoniae DSM 7213	Firmicutes	dgi	dgi-Desgi_0630	c-di-GMP-I	COG2202	FOG: PAS/PAC domain	PAS domain S-box
Signaling	Enterococcus raffinosus F162_2	Firmicutes	eraf	eraf-J9537_04780	Cobalamin	COG4936	Predicted sensor domain	PocR ligand-binding domain-containing protein
Signaling	Listeria marthii UTK_C1-0015-E1	Firmicutes	lmar	lmar-LAX80_005330	Cobalamin	COG4936	Predicted sensor domain	PocR ligand-binding domain-containing protein
Signaling	Turicibacter sanguinis MOL361	Firmicutes	tsg	tsg-HLK68_07405	c-di-GMP-I	COG0346	Lactoylglutathione lyase and related lyases	VOC family protein
Signaling	Lacipirellula parvula PX69	Planctomycetes	lpav	lpav-PLANPX_3732	Cobalamin	COG0549	Carbamate kinase	hypothetical protein
Signaling	Acidiphilium multivorum AIU301	Proteobacteria	amv	amv-ACMV_P1_00760	Cobalamin	COG0491	Zn-dependent hydrolases, including glyoxylases	hypothetical protein
Signaling	Geobacter sp. M18	Proteobacteria	geb	geb-GM18_1059	c-di-GMP-I	COG2032	Cu/Zn superoxide dismutase	Superoxide dismutase
Signaling	Pseudomonas aeruginosa PA38182	Proteobacteria	paeu	paeu-BN889_07203	AAC_AAD_leader	COG0491	Zn-dependent hydrolases, including glyoxylases	hydroxyacylglutathione hydrolase
TFs	Listeria monocytogenes EGD-e	Firmicutes	lmo	lmo-lmo1150	Cobalamin	COG4936	Predicted sensor domain	transcriptional regulator PocR
TFs	Streptomyces aquilus GGCR-6	Actinobacteria	saqu	saqu-EJC51_15435	TPP	COG1309	Transcriptional regulator	TetR/AcrR family transcriptional regulator
TFs	Streptomyces cadmiisoli ZFG47	Actinobacteria	scad	scad-DN051_26805	TPP	COG1309	Transcriptional regulator	TetR/AcrR family transcriptional regulator
TFs	Streptomyces chartreusis ATCC 14922	Actinobacteria	scha	scha-CP983_30490	TPP	COG1309	Transcriptional regulator	TetR/AcrR family transcriptional regulator
TFs	Streptomyces chromofuscus DSM 40273	Actinobacteria	schf	schf-IPT68_11115	TPP	COG1309	Transcriptional regulator	TetR family transcriptional regulator
TFs	Streptomyces collinus Tu 365	Actinobacteria	sci	sci-B446_12165	TPP	COG1309	Transcriptional regulator	TetR family transcriptional regulator
TFs	Streptomyces cyaneochromogenes MK-45	Actinobacteria	scya	scya-EJ357_13635	TPP	COG1309	Transcriptional regulator	TetR/AcrR family transcriptional regulator
TFs	Streptomyces dangxiongensis Z022	Actinobacteria	sdd	sdd-D9753_24960	TPP	COG1309	Transcriptional regulator	TetR/AcrR family transcriptional regulator
TFs	Streptomyces davaonensis JCM 4913	Actinobacteria	sdv	sdv-BN159_6074	TPP	COG1309	Transcriptional regulator	TetR-family transcriptional regulator
TFs	Streptomyces dengpaensis XZHG99	Actinobacteria	sdx	sdx-C4B68_28270	TPP	COG1309	Transcriptional regulator	TetR/AcrR family transcriptional regulator
TFs	Streptomyces ferrugineus CCTCC AA2014009	Actinobacteria	sfeu	sfeu-IM697_10020	TPP	COG1974	SOS-response transcriptional repressors	hypothetical protein
TFs	Streptomyces hawaiiensis ATCC 12236	Actinobacteria	shaw	shaw-CEB94_12520	TPP	COG1309	Transcriptional regulator	TetR family transcriptional regulator
TFs	Streptomyces hygroscopicus subsp. jinggangensis 5008	Actinobacteria	shy	shy-SHJG_3811	TPP	COG1309	Transcriptional regulator	TetR-family transcriptional regulator
TFs	Streptomyces laurentii ATCC 31255	Actinobacteria	slau	slau-SLA_4101	ykkC / Guanidine	COG2197	Response regulator containing a CheY-like receiver domain an	response regulatory protein
TFs	Streptomyces leeuwenhoekii C34	Actinobacteria	sle	sle-sle_17470	Cobalamin	COG0583	Transcriptional regulator	Nodulation protein D 2
TFs	Streptomyces nigra 452	Actinobacteria	snz	snz-DC008_34790	nhaA-I	COG1309	Transcriptional regulator	TetR/AcrR family transcriptional regulator
TFs	Streptomyces pluripotens MUSC 135	Actinobacteria	splu	splu-LK06_008495	TPP	COG1309	Transcriptional regulator	TetR family transcriptional regulator
TFs	Streptomyces reticuli TUE45	Actinobacteria	srw	srw-TUE45_02906	TPP	COG1309	Transcriptional regulator	HTH-type transcriptional repressor KstR
TFs	Streptomyces tuirus JCM 4255	Actinobacteria	stui	stui-GCM10017668_04050	pfl / ZMP-ZTP	COG1309	Transcriptional regulator	TetR family transcriptional regulator
TFs	Filimonas lacunae NBRC 104114	Bacteroidetes	fln	fln-FLA_1678	TPP	COG1309	Transcriptional regulator	transcriptional regulator, TetR family
TFs	Acetivibrio clariflavus DSM 19732	Firmicutes	ccl	ccl-Clocl_2239	c-di-GMP-I	COG2197	Response regulator containing a CheY-like receiver domain an	response regulator containing a CheY-like receiver domain an
TFs	Acetivibrio clariflavus DSM 19732	Firmicutes	ccl	ccl-Clocl_3545	c-di-GMP-I	COG1396	Predicted transcriptional regulators	Helix-turn-helix protein
TFs	Alkalibacter sp. ES005	Firmicutes	alka	alka-J0B03_05850	c-di-GMP-I	COG1309	Transcriptional regulator	TetR/AcrR family transcriptional regulator
TFs	Bacillus sp. X1	Firmicutes	gst	gst-HW35_13685	c-di-GMP-I	COG1396	Predicted transcriptional regulators	transcriptional regulator
TFs	Cellulosilyticum sp. WCF-2	Firmicutes	cew	cew-EKH84_06015	T-box	COG0583	Transcriptional regulator	LysR family transcriptional regulator
TFs	Clostridioides difficile CD196	Firmicutes	cdc	cdc-CD196_1862	c-di-GMP-I	COG1733	Predicted transcriptional regulators	putative transcriptional regulator
TFs	Clostridium gasigenes CGAS001	Firmicutes	cgas	cgas-J1C67_11815	Purine	COG1733	Predicted transcriptional regulators	helix-turn-helix transcriptional regulator
TFs	Clostridium kluyveri DSM 555	Firmicutes	ckl	ckl-CKL_0273	TPP	COG1309	Transcriptional regulator	Predicted transcriptional regulator
TFs	Clostridium scatologenes ATCC 25775	Firmicutes	csq	csq-CSCA_1932	TPP	COG1309	Transcriptional regulator	transcriptional regulator
TFs	Dehalobacter restrictus DSM 9455	Firmicutes	drs	drs-DEHRE_02210	c-di-GMP-I	COG1396	Predicted transcriptional regulators	XRE family transcriptional regulator
TFs	Desulfofarcimen acetoxidans DSM 771	Firmicutes	dae	dae-Dtox_1519	c-di-GMP-I	COG1396	Predicted transcriptional regulators	transcriptional regulator, XRE family
TFs	Desulfoscipio gibsoniae DSM 7213	Firmicutes	dgi	dgi-Desgi_3535	c-di-GMP-I	COG1396	Predicted transcriptional regulators	putative transcription factor, MBF1 like protein
TFs	Enterococcus avium 352	Firmicutes	eav	eav-EH197_05080	Cobalamin	COG0583	Transcriptional regulator	LysR family transcriptional regulator
TFs	Gottschalkia acidurici 9a	Firmicutes	cad	cad-Curi_c28080	T-box	COG0583	Transcriptional regulator	transcriptional regulator, LysR family
TFs	Halocella sp. SP3-1	Firmicutes	hals	hals-D7D81_03580	FMN	COG1737	Transcriptional regulators	MurR/RpiR family transcriptional regulator
TFs	Listeria innocua Clip11262	Firmicutes	lin	lin-lin1114	Cobalamin	COG4936	Predicted sensor domain	Regulatory protein similar to Salmonella typhimurium PocR pr
TFs	Listeria ivanovii subsp. londoniensis WSLC 30151	Firmicutes	lio	lio-JL53_06400	Cobalamin	COG4936	Predicted sensor domain	transcriptional regulator
TFs	Listeria monocytogenes 08-5578	Firmicutes	lmn	lmn-LM5578_1223	Cobalamin	COG4936	Predicted sensor domain	transcriptional regulator PocR
TFs	Listeria seeligeri serovar 1/2b SLCC3954	Firmicutes	lsg	lsg-lse_1028	Cobalamin	COG4936	Predicted sensor domain	trancriptional regulatory protein PocR, putative
TFs	Listeria welshimeri serovar 6b SLCC5334	Firmicutes	lwe	lwe-lwe1108	Cobalamin	COG4936	Predicted sensor domain	transcriptional regulator PocR, putative
TFs	Loigolactobacillus coryniformis subsp. torquens DSM 20004 =	Firmicutes	lcy	lcy-LC20004_03990	Cobalamin	COG4936	Predicted sensor domain	transcriptional regulator
TFs	Lysinibacillus sp. B2A1	Firmicutes	lyb	lyb-C3943_01885	T-box	COG1414	Transcriptional regulator	IclR family transcriptional regulator
TFs	Lysinibacillus sphaericus C3-41	Firmicutes	lsp	lsp-Bsph_1095	Cobalamin	COG1396	Predicted transcriptional regulators	hypothetical protein
TFs	Oscillibacter valericigenes Sjm18-20	Firmicutes	ova	ova-OBV_43940	T-box	COG0583	Transcriptional regulator	putative LysR family transcriptional regulator
TFs	Paenibacillus borealis DSM 13188	Firmicutes	pbd	pbd-PBOR_02030	c-di-GMP-I	COG1396	Predicted transcriptional regulators	transcriptional regulator
TFs	Paenibacillus durus DSM 1735	Firmicutes	pdu	pdu-PDUR_01845	c-di-GMP-I	COG1396	Predicted transcriptional regulators	transcriptional regulator
TFs	Paenibacillus graminis DSM 15220	Firmicutes	pgm	pgm-PGRAT_02290	c-di-GMP-I	COG1396	Predicted transcriptional regulators	transcriptional regulator
TFs	Paenibacillus odorifer DSM 15391	Firmicutes	pod	pod-PODO_01905	c-di-GMP-I	COG1396	Predicted transcriptional regulators	transcriptional regulator
TFs	Paenibacillus sabinae T27	Firmicutes	psab	psab-PSAB_12600	pfl / ZMP-ZTP	COG0789	Predicted transcriptional regulators	MerR family transcriptional regulator
TFs	Paenibacillus sp. FSL H7-0357	Firmicutes	paeh	paeh-H70357_01925	c-di-GMP-I	COG1396	Predicted transcriptional regulators	transcriptional regulator
TFs	Paenibacillus sp. FSL P4-0081	Firmicutes	paen	paen-P40081_02330	c-di-GMP-I	COG1396	Predicted transcriptional regulators	transcriptional regulator
TFs	Paenibacillus sp. FSL R5-0912	Firmicutes	paeq	paeq-R50912_02080	c-di-GMP-I	COG1396	Predicted transcriptional regulators	transcriptional regulator
TFs	Paenibacillus sp. FSL R7-0273	Firmicutes	paea	paea-R70723_01725	c-di-GMP-I	COG1396	Predicted transcriptional regulators	transcriptional regulator
TFs	Paenibacillus stellifer DSM 14472	Firmicutes	pste	pste-PSTEL_02255	c-di-GMP-I	COG1396	Predicted transcriptional regulators	transcriptional regulator
TFs	Peribacillus muralis G25-68	Firmicutes	bmur	bmur-ABE28_022390	c-di-GMP-I	COG1396	Predicted transcriptional regulators	transcriptional regulator
TFs	Peribacillus simplex SH-B26	Firmicutes	bsj	bsj-UP17_23710	c-di-GMP-I	COG1396	Predicted transcriptional regulators	transcriptional regulator
TFs	Pseudoclostridium thermosuccinogenes DSM 5807	Firmicutes	cthd	cthd-CDO33_13575	c-di-GMP-I	COG1396	Predicted transcriptional regulators	transcriptional regulator
TFs	Ruminiclostridium herbifermentans MA18	Firmicutes	rher	rher-EHE19_015875	c-di-GMP-I	COG1396	Predicted transcriptional regulators	helix-turn-helix transcriptional regulator
TFs	Sporomusa termitida DSM 4440	Firmicutes	sted	sted-SPTER_27700	Cobalamin	COG1396	Predicted transcriptional regulators	Helix-turn-helix domain protein
TFs	Sporomusa termitida DSM 4440	Firmicutes	sted	sted-SPTER_32080	Cobalamin	COG1396	Predicted transcriptional regulators	helix-turn-helix protein
TFs	Staphylococcus muscae ATCC 49910	Firmicutes	smus	smus-C7J88_08435	Cobalamin	COG1309	Transcriptional regulator	TetR/AcrR family transcriptional regulator
TFs	Sutcliffiella cohnii DSM 6307	Firmicutes	bcoh	bcoh-BC6307_15475	c-di-GMP-I	COG0735	Fe2+/Zn2+ uptake regulation proteins	transcriptional repressor
TFs	Vagococcus carniphilus ATCC BAA-640	Firmicutes	vcp	vcp-H9L18_05360	Cobalamin	COG4936	Predicted sensor domain	PocR ligand-binding domain-containing protein
TFs	Vagococcus carniphilus ATCC BAA-640	Firmicutes	vcp	vcp-H9L18_06430	Cobalamin	COG0583	Transcriptional regulator	LysR family transcriptional regulator
TFs	Vagococcus hydrophili HDW17B	Firmicutes	vhy	vhy-G7082_00805	Cobalamin	COG4936	Predicted sensor domain	AraC family transcriptional regulator
TFs	Vagococcus hydrophili HDW17B	Firmicutes	vhy	vhy-G7082_14505	Cobalamin	COG0583	Transcriptional regulator	LysR family transcriptional regulator
TFs	Gemmata massiliana Soil9	Planctomycetes	gms	gms-SOIL9_00700	c-di-GMP-I	COG5606	Uncharacterized conserved small protein	xre family transcriptional regulator : Transcriptional regul
TFs	Halomonas sp. R57-5	Proteobacteria	ham	ham-HALO3546	TPP	COG0583	Transcriptional regulator	LysR, substrate-binding
TFs	Pseudomonas tohonis TUM18999	Proteobacteria	ptw	ptw-TUM18999_61490	AAC_AAD_leader	COG2207	AraC-type DNA-binding domain-containing proteins	AraC family transcriptional regulator
TFs	Sphingobium sp. EP60837	Proteobacteria	sphb	sphb-EP837_03628	c-di-GMP-I	COG0583	Transcriptional regulator	putative HTH-type transcriptional regulator in ibpB-leuC int
TFs	Treponema brennaborense DSM 12168	Spirochaetes	tbe	tbe-Trebr_1008	TPP	COG1309	Transcriptional regulator	transcriptional regulator, TetR family
Transposase	Nocardia seriolae EM150506	Actinobacteria	nsr	nsr-NS506_02699	ykoK / M-box	COG5659	FOG: Transposase	hypothetical protein
Transposase	Thermus scotoductus SA-01	Deinococcus	tsc	tsc-TSC_c17270	c-di-GMP-I	COG3335	Transposase and inactivated derivatives	transposase family protein
Transposase	Allobaculum mucolyticum 128	Firmicutes	amuo	amuo-KWG62_01805	T-box	COG3385	FOG: Transposase and inactivated derivatives	IS4 family transposase
Transposase	Anaerobacillus isosaccharinicus NB2006	Firmicutes	aia	aia-AWH56_001000	T-box	---	---	transposase
Transposase	Anoxybacter fermentans DY22613	Firmicutes	aft	aft-BBF96_13995	c-di-GMP-I	COG3464	Transposase and inactivated derivatives	hypothetical protein
Transposase	Bacillus thuringiensis YBT-1518	Firmicutes	bthu	bthu-YBT1518_08170	T-box	COG3547	Transposase and inactivated derivatives	Mobile element protein
Transposase	Bacillus thuringiensis YBT-1518	Firmicutes	bthu	bthu-YBT1518_10950	T-box	COG3547	Transposase and inactivated derivatives	Mobile element protein
Transposase	Bacillus thuringiensis YBT-1518	Firmicutes	bthu	bthu-YBT1518_24240	T-box	COG3547	Transposase and inactivated derivatives	Mobile element protein
Transposase	Caldicellulosiruptor kristjanssonii I77R1B	Firmicutes	cki	cki-Calkr_1509	SAM	COG3666	Transposase and inactivated derivatives	hypothetical protein
Transposase	Caloramator sp. E03	Firmicutes	cale	cale-FDN13_10435	MOCO_RNA_motif	COG3464	Transposase and inactivated derivatives	ISL3 family transposase
Transposase	Clostridium cellulovorans 743B	Firmicutes	ccb	ccb-Clocel_0461	T-box	COG2801	Transposase and inactivated derivatives	Integrase catalytic region
Transposase	Clostridium saccharolyticum WM1	Firmicutes	csh	csh-Closa_1744	c-di-GMP-I	COG2801	Transposase and inactivated derivatives	Integrase catalytic region
Transposase	Clostridium septicum DSM 7534	Firmicutes	csep	csep-CP523_09300	Purine	COG3316	Transposase and inactivated derivatives	IS6 family transposase
Transposase	Desulforamulus ferrireducens GSS09	Firmicutes	dfg	dfg-B0537_08990	T-box	COG3547	Transposase and inactivated derivatives	IS110 family transposase
Transposase	Enterococcus faecalis 62	Firmicutes	efl	efl-EF62_0727	T-box	COG2826	Transposase and inactivated derivatives, IS30 family	integrase core domain protein
Transposase	Enterococcus raffinosus F162_2	Firmicutes	eraf	eraf-J9537_18210	T-box	COG3464	Transposase and inactivated derivatives	ISL3 family transposase
Transposase	Ethanoligenens harbinense YUAN-3	Firmicutes	eha	eha-Ethha_1945	c-di-GMP-I	COG3436	Transposase and inactivated derivatives	hypothetical protein
Transposase	Kurthia zopfii NCTC404	Firmicutes	kzo	kzo-NCTC404_02718	T-box	COG0675	Transposase and inactivated derivatives	transposase, IS605 OrfB family
Transposase	Lactiplantibacillus paraplantarum L-ZS9	Firmicutes	lpx	lpx-ASU28_08990	ykoK / M-box	COG2826	Transposase and inactivated derivatives, IS30 family	transposase
Transposase	Lactobacillus acidipiscis ACA-DC 1533	Firmicutes	laca	laca-LAC1533_1407	T-box	COG3385	FOG: Transposase and inactivated derivatives	hypothetical protein
Transposase	Lactobacillus zymae ACA-DC 3411	Firmicutes	lzy	lzy-LZ3411_0128	FMN	COG3666	Transposase and inactivated derivatives	Mobile element protein
Transposase	Lentilactobacillus buchneri NRRL B-30929	Firmicutes	lbh	lbh-Lbuc_2326	T-box	COG2826	Transposase and inactivated derivatives, IS30 family	Integrase catalytic region
Transposase	Levilactobacillus koreensis 26-25	Firmicutes	lko	lko-ABN16_04995	T-box	COG2826	Transposase and inactivated derivatives, IS30 family	transposase
Transposase	Lysinibacillus macroides FDAARGOS_925	Firmicutes	lmac	lmac-I6G82_22385	Purine	COG2801	Transposase and inactivated derivatives	IS3 family transposase
Transposase	Natranaerobius thermophilus JW/NM-WN-LF	Firmicutes	nth	nth-Nther_0169	T-box	COG3547	Transposase and inactivated derivatives	transposase IS111A/IS1328/IS1533
Transposase	Natranaerofaba carboxydovora ANCO1	Firmicutes	ncd	ncd-ACONDI_01874	Glycine	COG3666	Transposase and inactivated derivatives	hypothetical protein
Transposase	Paenibacillus donghaensis KCTC 13049	Firmicutes	pdh	pdh-B9T62_04600	ykkC / Guanidine	COG0675	Transposase and inactivated derivatives	transposase
Transposase	Paucilactobacillus nenjiangensis SH-Y15	Firmicutes	lnn	lnn-F0161_10625	T-box	COG2801	Transposase and inactivated derivatives	IS3 family transposase
Transposase	Pediococcus damnosus TMW 2.1535	Firmicutes	pdm	pdm-ADU72_1747	T-box	COG3464	Transposase and inactivated derivatives	Mobile element protein
Transposase	Pediococcus inopinatus DSM 20285	Firmicutes	pio	pio-PI20285_07210	T-box	COG3464	Transposase and inactivated derivatives	ISL3 family transposase
Transposase	Pediococcus inopinatus DSM 20285	Firmicutes	pio	pio-PI20285_09230	T-box	COG3464	Transposase and inactivated derivatives	ISL3 family transposase
Transposase	Peptoclostridium acidaminophilum DSM 3953	Firmicutes	eac	eac-EAL2_808p01990	c-di-GMP-I	COG2801	Transposase and inactivated derivatives	hypothetical protein
Transposase	Peptoclostridium acidaminophilum DSM 3953	Firmicutes	eac	eac-EAL2_c00320	TPP	COG3547	Transposase and inactivated derivatives	hypothetical protein
Transposase	Selenomonas sp. oral taxon 920 W5150	Firmicutes	selt	selt-BCS37_03955	Cobalamin	COG2801	Transposase and inactivated derivatives	integrase
Transposase	Sutcliffiella horikoshii 20a	Firmicutes	bhk	bhk-B4U37_02500	T-box	COG2801	Transposase and inactivated derivatives	hypothetical protein
Transposase	Tepidanaerobacter acetatoxydans Re1	Firmicutes	tep	tep-TepRe1_2063	T-box	COG3547	Transposase and inactivated derivatives	transposase IS116/IS110/IS902 family protein
Transposase	Tetragenococcus osmophilus JCM 31126	Firmicutes	too	too-C7K38_05890	T-box	COG3547	Transposase and inactivated derivatives	IS110 family transposase
Transposase	Thermacetogenium phaeum DSM 12270	Firmicutes	tpz	tpz-Tph_c13620	Cobalamin	COG3547	Transposase and inactivated derivatives	transposase IS111A/IS1328/IS1533 family
Transposase	Thermoanaerobacter wiegelii Rt8.B1	Firmicutes	twi	twi-Thewi_1651	T-box	COG3666	Transposase and inactivated derivatives	transposase IS4 family protein
Transposase	Fusobacterium pseudoperiodonticum KCOM 1283	Fusobacteria	fpd	fpd-CTM68_07135	TPP	COG3464	Transposase and inactivated derivatives	ISL3 family transposase
Transposase	Fusobacterium varium Fv113-g1	Fusobacteria	fva	fva-FV113G1_32050	Cobalamin	---	---	putative transposase
Transposase	Desulfovibrio sp. G11	Proteobacteria	def	def-CNY67_06545	Glycine	COG3328	Transposase and inactivated derivatives	IS256 family transposase
Transposase	Francisella noatunensis subsp. noatunensis FSC774	Proteobacteria	fnn	fnn-FSC774_04050	TPP	COG2826	Transposase and inactivated derivatives, IS30 family	IS30 family transposase
Transposase	Methylobacter sp. S3L5C	Proteobacteria	mesl	mesl-KKZ03_05310	c-di-GMP-I	COG3293	Transposase and inactivated derivatives	IS5 family transposase
Transposase	Moraxella bovis Epp63	Proteobacteria	mboi	mboi-DQF64_14040	TPP	COG0675	Transposase and inactivated derivatives	transposase
Transposase	Octadecabacter arcticus 238	Proteobacteria	oar	oar-OA238_c46510	TPP	COG3316	Transposase and inactivated derivatives	putative transposase
Transposase	Roseovarius indicus DSM 26383	Proteobacteria	rid	rid-RIdsm_05440	TPP	COG3335	Transposase and inactivated derivatives	Transposase
Transposase	Shigella boydii Sb227	Proteobacteria	sbo	sbo-SBO_1209	Cobalamin	COG2801	Transposase and inactivated derivatives	IS911 ORF2
Transposase	Thauera humireducens SgZ-1	Proteobacteria	thu	thu-AC731_003545	AAC_AAD_leader	COG3415	Transposase and inactivated derivatives	transposase
Transposase	Thioalkalivibrio sulfidiphilus HL-EbGr7	Proteobacteria	tgr	tgr-Tgr7_0618	Cobalamin	COG3039	Transposase and inactivated derivatives, IS5 family	ISRSO18-transposase protein
Transposase	Tenericutes bacterium MZ-XQ	Tenericutes	tbz	tbz-BK011_03805	SAM	COG3547	Transposase and inactivated derivatives	hypothetical protein
Transposase	Tenericutes bacterium MZ-XQ	Tenericutes	tbz	tbz-BK011_04395	T-box	COG3547	Transposase and inactivated derivatives	hypothetical protein
Transposase	Tenericutes bacterium MZ-XQ	Tenericutes	tbz	tbz-BK011_08290	T-box	COG3547	Transposase and inactivated derivatives	hypothetical protein
Transposase	Fervidobacterium pennivorans DSM 9078	Thermotogae	fpe	fpe-Ferpe_1699	Cobalamin	COG3316	Transposase and inactivated derivatives	transposase
Pseudogene	Candidatus Frankia datiscae Dg1	Actinobacteria	fsy	fsy-FsymDg_2117	Cobalamin	---	---	pseudogene
Pseudogene	Micromonospora carbonacea aurantiaca	Actinobacteria	mcab	mcab-HXZ27_03575	Cobalamin	---	---	pseudogene
Pseudogene	Micromonospora tulbaghiae CNY-010	Actinobacteria	mtua	mtua-CSH63_05160	Cobalamin	---	---	pseudogene
Pseudogene	Mycobacterium leprae Br4923	Actinobacteria	mlb	mlb-MLBr01535	ykoK / M-box	---	---	pseudogene
Pseudogene	Mycobacterium leprae Br4923	Actinobacteria	mlb	mlb-MLBr02668	ykoK / M-box	---	---	pseudogene
Pseudogene	Mycobacterium marseillense FLAC0026	Actinobacteria	mmal	mmal-CKJ54_12460	ykoK / M-box	---	---	pseudogene
Pseudogene	Mycobacterium ostraviense FDAARGOS_1613	Actinobacteria	mot	mot-LTS72_10810	ykoK / M-box	---	---	pseudogene
Pseudogene	Mycobacterium paragordonae 49061	Actinobacteria	mpag	mpag-C0J29_15460	ykoK / M-box	---	---	pseudogene
Pseudogene	Oerskovia sp. KBS0722	Actinobacteria	oek	oek-FFI11_001160	FMN	---	---	pseudogene
Pseudogene	Pseudonocardia sp. AL041005-10	Actinobacteria	psea	psea-WY02_05485	crcB / Fluoride	---	---	pseudogene
Pseudogene	Rhodococcus sp. WMMA185	Actinobacteria	rhw	rhw-BFN03_18825	SAM	---	---	pseudogene
Pseudogene	Rubrobacter marinus SCSIO 52915	Actinobacteria	rmar	rmar-GBA65_11255	c-di-GMP-I	---	---	pseudogene
Pseudogene	Streptomyces violaceusniger Tu 4113	Actinobacteria	svl	svl-Strvi_6288	Cobalamin	---	---	pseudogene
Pseudogene	Aequorivita sublithincola DSM 14238	Bacteroidetes	asl	asl-Aeqsu_2963	TPP	---	---	pseudogene
Pseudogene	Weeksella virosa DSM 16922	Bacteroidetes	wvi	wvi-Weevi_1612	Purine	---	---	pseudogene
Pseudogene	Leptothermofonsia sichuanensis PKUAC-SCTE412	Cyanobacteria	lsk	lsk-J5X98_21910	crcB / Fluoride	---	---	pseudogene
Pseudogene	Pleurocapsa sp. PCC 7327	Cyanobacteria	plp	plp-Ple7327_1638	ykkC / Guanidine	---	---	pseudogene
Pseudogene	Aminipila luticellarii JN-18	Firmicutes	amij	amij-EQM06_10545	c-di-GMP-I	---	---	pseudogene
Pseudogene	Bacillus nitratireducens BM02	Firmicutes	bnt	bnt-GSN03_15970	ydaO-yuaA	---	---	pseudogene
Pseudogene	Bacillus smithii DSM 4216	Firmicutes	bsm	bsm-BSM4216_1983	TPP	---	---	pseudogene
Pseudogene	Bacillus sp. Pc3	Firmicutes	bacp	bacp-SB24_06455	Purine	---	---	pseudogene
Pseudogene	Clostridium manihotivorum CT4	Firmicutes	cmah	cmah-C1I91_13220	T-box	---	---	pseudogene
Pseudogene	Clostridium sp. AWRP	Firmicutes	clos	clos-DMR38_17255	T-box	---	---	pseudogene
Pseudogene	Crassaminicella thermophila SY095	Firmicutes	crs	crs-FQB35_11485	TPP	---	---	pseudogene
Pseudogene	Desulfosporosinus meridiei DSM 13257	Firmicutes	dmi	dmi-Desmer_0488	Cobalamin	---	---	pseudogene
Pseudogene	Enterococcus avium 352	Firmicutes	eav	eav-EH197_11650	Cobalamin	---	---	pseudogene
Pseudogene	Lacticaseibacillus zeae FBL8	Firmicutes	lze	lze-KG087_13980	T-box	---	---	pseudogene
Pseudogene	Lactiplantibacillus paraplantarum L-ZS9	Firmicutes	lpx	lpx-ASU28_08270	ykoK / M-box	---	---	pseudogene
Pseudogene	Lysinibacillus pakistanensis LZH-9	Firmicutes	lpak	lpak-GDS87_22790	SAM	---	---	pseudogene
Pseudogene	Novibacillus thermophilus SG-1	Firmicutes	ntr	ntr-B0W44_03345	PreQ1	---	---	pseudogene
Pseudogene	Paucilactobacillus nenjiangensis SH-Y15	Firmicutes	lnn	lnn-F0161_06915	FMN	---	---	pseudogene
Pseudogene	Peribacillus butanolivorans PHB-7a	Firmicutes	pbut	pbut-DTO10_26255	Glycine	---	---	pseudogene
Pseudogene	Planococcus sp. Y42	Firmicutes	pmar	pmar-B0X71_08860	SAM	---	---	pseudogene
Pseudogene	Streptococcus equinus FDAARGOS_251	Firmicutes	seqi	seqi-A6J79_10630	T-box	---	---	pseudogene
Pseudogene	Syntrophothermus lipocalidus DSM 12680	Firmicutes	slp	slp-Slip_0637	ydaO-yuaA	---	---	pseudogene
Pseudogene	Thermoanaerobacter brockii subsp. finnii Ako-1	Firmicutes	tbo	tbo-Thebr_0876	MOCO_RNA_motif	---	---	pseudogene
Pseudogene	Thermoanaerobacter sp. X513	Firmicutes	thx	thx-Thet_1517	MOCO_RNA_motif	---	---	pseudogene
Pseudogene	Thermoanaerobacter sp. X514	Firmicutes	tex	tex-Teth514_1384	MOCO_RNA_motif	---	---	pseudogene
Pseudogene	Thermoanaerobacter wiegelii Rt8.B1	Firmicutes	twi	twi-Thewi_0380	MOCO_RNA_motif	---	---	pseudogene
Pseudogene	Thermoanaerobacterium xylanolyticum LX-11	Firmicutes	txy	txy-Thexy_2017	c-di-GMP-I	---	---	pseudogene
Pseudogene	Archangium violaceum SDU34	Proteobacteria	avm	avm-JQX13_05915	TPP	---	---	pseudogene
Pseudogene	Bdellovibrio sp. qaytius	Proteobacteria	bdq	bdq-CIK05_11705	c-di-GMP-I	---	---	pseudogene
Pseudogene	Citrobacter werkmanii FDAARGOS_364	Proteobacteria	cwe	cwe-CO701_07325	TPP	---	---	pseudogene
Pseudogene	Desulfoglaeba alkanexedens ALDC	Proteobacteria	dax	dax-FDQ92_03160	Cobalamin	---	---	pseudogene
Pseudogene	Mesorhizobium sp. M9A.F.Ca.ET.002.03.1.2	Proteobacteria	mesm	mesm-EJ066_09470	Cobalamin	---	---	pseudogene
Pseudogene	Neisseria flavescens ATCC 13120	Proteobacteria	nfv	nfv-FAH67_07590	Glycine	---	---	pseudogene
Pseudogene	Neisseria mucosa FDAARGOS_260	Proteobacteria	nsi	nsi-A6J88_06455	Glycine	---	---	pseudogene
Pseudogene	Nitrobacter hamburgensis X14	Proteobacteria	nha	nha-Nham_0949	crcB / Fluoride	---	---	pseudogene
Pseudogene	Pandoraea vervacti NS15	Proteobacteria	pve	pve-UC34_14080	ykkC / Guanidine	---	---	pseudogene
Pseudogene	Polynucleobacter necessarius STIR1	Proteobacteria	pne	pne-Pnec_1760	Glycine	---	---	pseudogene
Uncharacterized	Mycobacterium canettii CIPT 140060008	Actinobacteria	mcq	mcq-BN44_40063	ykoK / M-box	---	---	Conserved protein of unknown function
Uncharacterized	Serinicoccus hydrothermalis JLT9	Actinobacteria	serj	serj-SGUI_0533	Cobalamin	COG3778	Uncharacterized protein conserved in bacteria	hypothetical protein
Uncharacterized	Mucilaginibacter ginsenosidivorax KHI28	Bacteroidetes	mgk	mgk-FSB76_21060	SAM	---	---	DUF3943 domain-containing protein
Uncharacterized	Mucilaginibacter gossypii P4	Bacteroidetes	mgos	mgos-DIU38_001985	SAM	---	---	DUF3943 domain-containing protein
Uncharacterized	Planktothrix agardhii NIES-204	Cyanobacteria	pagh	pagh-NIES204_32210	MOCO_RNA_motif	COG2852	Uncharacterized protein conserved in bacteria	hypothetical protein
Uncharacterized	Pseudanabaena sp. PCC 7367	Cyanobacteria	pseu	pseu-Pse7367_1116	c-di-GMP-I	COG2912	Uncharacterized conserved protein	hypothetical protein
Uncharacterized	Methanospirillum hungatei JF-1	Euryarchaeota	mhu	mhu-Mhun_1100	crcB / Fluoride	COG1993	Uncharacterized conserved protein	protein of unknown function DUF190
Uncharacterized	Pyrococcus horikoshii OT3	Euryarchaeota	pho	pho-PH0629	MOCO_RNA_motif	COG1833	Uncharacterized conserved protein	139aa long hypothetical protein
Uncharacterized	Acetivibrio saccincola GGR1	Firmicutes	hsc	hsc-HVS_06560	c-di-GMP-I	COG3870	Uncharacterized protein conserved in bacteria	hypothetical protein
Uncharacterized	Clostridium cochlearium NCTC13027	Firmicutes	ccoh	ccoh-SAMEA4530647_0634	Cobalamin	---	---	Uncharacterised protein
Uncharacterized	Clostridium kluyveri DSM 555	Firmicutes	ckl	ckl-CKL_3667	raiA	---	---	Hypothetical protein
Uncharacterized	Crassaminicella thermophila SY095	Firmicutes	crs	crs-FQB35_11385	Cobalamin	COG2340	Uncharacterized protein with SCP/PR1 domains	SH3 domain-containing protein
Uncharacterized	Eubacterium rectale ATCC 33656	Firmicutes	ere	ere-EUBREC_2982	T-box	---	---	Hypothetical protein
Uncharacterized	Eubacterium rectale ATCC 33656	Firmicutes	ere	ere-EUBREC_3677	FMN	COG1396	Predicted transcriptional regulators	Hypothetical protein
Uncharacterized	Lactobacillus delbrueckii subsp. bulgaricus ND02	Firmicutes	lde	lde-LDBND_1577	T-box	---	---	Hypothetical protein
Uncharacterized	Lactobacillus paracasei LOCK919	Firmicutes	lcl	lcl-LOCK919_0710	T-box	---	---	Hypothetical protein
Uncharacterized	Lederbergia lenta NCTC4824	Firmicutes	blen	blen-NCTC4824_00117	T-box	---	---	Uncharacterised protein
Uncharacterized	Megamonas hypermegale ART12/1	Firmicutes	mhg	mhg-MHY_12270	TPP	COG4075	Uncharacterized conserved protein, homolog of nitrogen regul	hypothetical protein
Uncharacterized	Parageobacillus caldoxylosilyticus ER4B	Firmicutes	pcal	pcal-BV455_00725	T-box	COG4496	Uncharacterized protein conserved in bacteria	hypothetical protein
Uncharacterized	Streptococcus merionis NCTC13788	Firmicutes	smen	smen-SAMEA4412692_0332	Cobalamin	COG2096	Uncharacterized conserved protein	ATP:cob
Uncharacterized	Thermoanaerosceptrum fracticalcis DRI-13	Firmicutes	tfr	tfr-BR63_10190	T-box	COG0316	Uncharacterized conserved protein	hypothetical protein
Uncharacterized	Vescimonas fastidiosa MM35	Firmicutes	vfa	vfa-MM35RIKEN_13830	Cobalamin	COG2357	Uncharacterized protein conserved in bacteria	GTP pyrophosphokinase family protein
Uncharacterized	Aromatoleum bremense PbN1	Proteobacteria	abre	abre-pbN1_04840	Cobalamin	COG3554	Uncharacterized protein conserved in bacteria	Uncharacterized protein
Uncharacterized	Bdellovibrio sp. ZAP7	Proteobacteria	bdz	bdz-DOM22_14690	c-di-GMP-I	COG5483	Uncharacterized conserved protein	DUF488 domain-containing protein
Uncharacterized	Burkholderia vietnamiensis G4	Proteobacteria	bvi	bvi-Bcep1808_7286	yybP-ykoY	COG2326	Uncharacterized conserved protein	protein of unknown function DUF344
Uncharacterized	Citrobacter koseri ATCC BAA-895	Proteobacteria	cko	cko-CKO_03568	Mg_sensor	COG5490	Uncharacterized conserved protein	hypothetical protein
Uncharacterized	Cognaticolwellia beringensis NB097-1	Proteobacteria	cber	cber-B5D82_08660	c-di-GMP-I	COG4805	Uncharacterized protein conserved in bacteria	DUF885 domain-containing protein
Uncharacterized	Colwellia psychrerythraea 34H	Proteobacteria	cps	cps-CPS_4378	c-di-GMP-I	COG4805	Uncharacterized protein conserved in bacteria	conserved hypothetical protein
Uncharacterized	Colwellia sp. Arc7-635	Proteobacteria	cov	cov-EKO29_19750	c-di-GMP-I	COG4805	Uncharacterized protein conserved in bacteria	DUF885 domain-containing protein
Uncharacterized	Colwellia sp. MT41	Proteobacteria	com	com-CMT41_15130	c-di-GMP-I	COG4805	Uncharacterized protein conserved in bacteria	hypothetical protein
Uncharacterized	Colwellia sp. PAMC 21821	Proteobacteria	colw	colw-A3Q33_07785	c-di-GMP-I	COG4805	Uncharacterized protein conserved in bacteria	hypothetical protein
Uncharacterized	Desulfococcus multivorans DSM 2059	Proteobacteria	dml	dml-Dmul_04650	c-di-GMP-I	---	---	uncharacterized protein
Uncharacterized	Desulfococcus multivorans DSM 2059	Proteobacteria	dml	dml-Dmul_38180	Cobalamin	---	---	uncharacterized protein
Uncharacterized	Desulfonema magnum 4be13	Proteobacteria	dmm	dmm-dnm_003880	c-di-GMP-I	COG2050	Uncharacterized protein, possibly involved in aromatic compo	Uncharacterized protein
Uncharacterized	Desulfonema magnum 4be13	Proteobacteria	dmm	dmm-dnm_019110	Cobalamin	---	---	Uncharacterized protein
Uncharacterized	Desulfonema magnum 4be13	Proteobacteria	dmm	dmm-dnm_019190	Cobalamin	---	---	Uncharacterized protein
Uncharacterized	Desulfonema magnum 4be13	Proteobacteria	dmm	dmm-dnm_060010	Cobalamin	---	---	Uncharacterized protein
Uncharacterized	Desulfonema magnum 4be13	Proteobacteria	dmm	dmm-dnm_065700	c-di-GMP-I	---	---	Uncharacterized protein
Uncharacterized	Desulfonema magnum 4be13	Proteobacteria	dmm	dmm-dnm_068960	Cobalamin	---	---	Uncharacterized protein
Uncharacterized	Dokdonella koreensis DS-123	Proteobacteria	dko	dko-I596_1017	Cobalamin	---	---	Hypothetical protein
Uncharacterized	Halorhodospira halochloris DSM 1059	Proteobacteria	hhk	hhk-HH1059_19990	ykoK / M-box	COG3976	Uncharacterized protein conserved in bacteria	hypothetical protein
Uncharacterized	Ketogulonicigenium vulgare Y25	Proteobacteria	kvu	kvu-EIO_2302	Cobalamin	COG5448	Uncharacterized conserved protein	hypothetical protein
Uncharacterized	Litorilituus sediminis JCM 17549	Proteobacteria	lsd	lsd-EMK97_13485	c-di-GMP-I	COG4805	Uncharacterized protein conserved in bacteria	DUF885 domain-containing protein
Uncharacterized	Marinomonas primoryensis MPKMM3633	Proteobacteria	mpri	mpri-MP3633_1769	TPP	---	---	uncharacterized protein
Uncharacterized	Methylorubrum extorquens AM1	Proteobacteria	mea	mea-Mex_1p2821	Cobalamin	---	---	Hypothetical protein
Uncharacterized	Minicystis rosea DSM 24000	Proteobacteria	mrm	mrm-A7982_02689	crcB / Fluoride	---	---	Hypothetical protein
Uncharacterized	Neisseria gonorrhoeae NCCP11945	Proteobacteria	ngk	ngk-NGK_1660	Glycine	---	---	Hypothetical protein
Uncharacterized	Paraburkholderia aromaticivorans BN5	Proteobacteria	parb	parb-CJU94_36630	yybP-ykoY	COG2326	Uncharacterized conserved protein	polyphosphate kinase 2
Uncharacterized	Poseidonibacter lekithochrous DSM 100870	Proteobacteria	alk	alk-ALEK_1064	c-di-GMP-I	COG3864	Uncharacterized protein conserved in bacteria	DUF2201 domain-containing protein
Uncharacterized	Pseudoalteromonas piratica OCN003	Proteobacteria	pseo	pseo-OM33_02405	c-di-GMP-I	COG4805	Uncharacterized protein conserved in bacteria	hypothetical protein
Uncharacterized	Pseudoalteromonas spongiae UST010723-006	Proteobacteria	pspo	pspo-PSPO_a3079	c-di-GMP-I	COG4805	Uncharacterized protein conserved in bacteria	hypothetical protein
Uncharacterized	Pseudoalteromonas tunicata D2	Proteobacteria	ptu	ptu-PTUN_a3997	c-di-GMP-I	COG4805	Uncharacterized protein conserved in bacteria	hypothetical protein
Uncharacterized	Pseudomonas sp. Os17	Proteobacteria	psos	psos-POS17_3810	Cobalamin	---	---	uncharacterized protein
Uncharacterized	Thalassotalea sp. HSM 43	Proteobacteria	tht	tht-E2K93_07910	c-di-GMP-I	COG4805	Uncharacterized protein conserved in bacteria	DUF885 domain-containing protein
Uncharacterized	Thalassotalea sp. PS06	Proteobacteria	thap	thap-FNC98_15880	c-di-GMP-I	COG4805	Uncharacterized protein conserved in bacteria	DUF885 domain-containing protein
Uncharacterized	Xenorhabdus nematophila AN6/1	Proteobacteria	xnm	xnm-XNC2_3936	FMN	---	---	conserved protein of unknown function
Uncharacterized	Xenorhabdus poinarii G6	Proteobacteria	xpo	xpo-XPG1_3005	FMN	---	---	conserved protein of unknown function
Hypothetical	Candidatus Chazhemtobacterium aquaticus CH65	-	caqa	caqa-MICH65_0041	T-box	---	---	hypothetical protein
Hypothetical	Acidisarcina polymorpha SBC82	Acidobacteria	abas	abas-ACPOL_5155	Cobalamin	---	---	hypothetical protein
Hypothetical	Adlercreutzia hattorii 8CFCBH1	Actinobacteria	ahat	ahat-ADCFC_16390	FMN	---	---	hypothetical protein
Hypothetical	Acidipropionibacterium acidipropionici ATCC 4875	Actinobacteria	pbo	pbo-PACID_11190	Cobalamin	---	---	hypothetical protein
Hypothetical	Actinoplanes missouriensis 431	Actinobacteria	ams	ams-AMIS_6460	c-di-GMP-I	---	---	hypothetical protein
Hypothetical	Arthrobacter sp. Rue61a	Actinobacteria	arr	arr-ARUE_c09720	ydaO-yuaA	---	---	hypothetical protein
Hypothetical	Arthrobacter sp. ZXY-2	Actinobacteria	arx	arx-ARZXY2_4335	ydaO-yuaA	---	---	hypothetical protein
Hypothetical	Baekduia soli BR7-21	Actinobacteria	bsol	bsol-FSW04_21760	ydaO-yuaA	---	---	hypothetical protein
Hypothetical	Cellvibrio gilvus ATCC 13127	Actinobacteria	cga	cga-Celgi_0865	SAM	---	---	hypothetical protein
Hypothetical	Corynebacterium ulcerans 0102	Actinobacteria	cue	cue-CULC0102_0847	Cobalamin	---	---	hypothetical protein
Hypothetical	Cutibacterium acnes 6609	Actinobacteria	pcn	pcn-TIB1ST10_03075	Cobalamin	---	---	hypothetical protein
Hypothetical	Cutibacterium avidum 44067	Actinobacteria	pra	pra-PALO_07745	Cobalamin	---	---	hypothetical protein
Hypothetical	Dermacoccus nishinomiyaensis M25	Actinobacteria	dni	dni-HX89_05640	SAM	---	---	hypothetical protein
Hypothetical	Frankia casuarinae CcI3	Actinobacteria	fra	fra-Francci3_2989	ydaO-yuaA	---	---	hypothetical protein
Hypothetical	Geodermatophilus obscurus DSM 43160	Actinobacteria	gob	gob-Gobs_2235	SAM	---	---	conserved hypothetical protein
Hypothetical	Micromonospora sp. B006	Actinobacteria	micb	micb-MicB006_2724	Cobalamin	---	---	hypothetical protein
Hypothetical	Mycobacterium avium 104	Actinobacteria	mav	mav-MAV_5199	ykoK / M-box	---	---	hypothetical protein
Hypothetical	Mycobacterium stephanolepidis NJB0901	Actinobacteria	mste	mste-MSTE_04858	ykoK / M-box	---	---	hypothetical protein
Hypothetical	Mycobacterium tuberculosis CCDC5079	Actinobacteria	mtur	mtur-CFBS_1897	ykoK / M-box	---	---	hypothetical protein
Hypothetical	Mycolicibacter hiberniae JCM 13571	Actinobacteria	mhib	mhib-MHIB_14040	Glycine	---	---	hypothetical protein
Hypothetical	Mycolicibacter minnesotensis JCM 17932	Actinobacteria	mmin	mmin-MMIN_08690	Cobalamin	---	---	hypothetical protein
Hypothetical	Mycolicibacter sinensis JDM601	Actinobacteria	mjd	mjd-JDM601_0620	SAM	---	---	hypothetical protein
Hypothetical	Mycobacterium senegalense ATCC 35796	Actinobacteria	msen	msen-K3U95_23740	ykoK / M-box	---	---	hypothetical protein
Hypothetical	Mycolicibacterium aubagnense JCM 15296	Actinobacteria	maub	maub-MAUB_39980	ykoK / M-box	---	---	hypothetical protein
Hypothetical	Mycolicibacterium farcinogenes BKK/CU-MFGFA-001	Actinobacteria	mfg	mfg-K6L26_07060	ykoK / M-box	---	---	hypothetical protein
Hypothetical	Nonomuraea sp. ATCC 55076	Actinobacteria	noa	noa-BKM31_53515	ydaO-yuaA	---	---	hypothetical protein
Hypothetical	Pimelobacter simplex VKM Ac-2033D	Actinobacteria	psim	psim-KR76_00094	Glycine	---	---	hypothetical protein
Hypothetical	Pimelobacter simplex VKM Ac-2033D	Actinobacteria	psim	psim-KR76_00123	Cobalamin	---	---	hypothetical protein
Hypothetical	Pseudarthrobacter phenanthrenivorans Sphe3	Actinobacteria	apn	apn-Asphe3_37090	TPP	---	---	hypothetical protein
Hypothetical	Rhodococcus opacus PD630	Actinobacteria	roa	roa-Pd630_LPD07160	Glycine	---	---	hypothetical protein
Hypothetical	Rhodococcus pyridinivorans SB3094	Actinobacteria	rpy	rpy-Y013_10415	Cobalamin	---	---	hypothetical protein
Hypothetical	Rhodococcus pyridinivorans SB3094	Actinobacteria	rpy	rpy-Y013_14535	Cobalamin	---	---	hypothetical protein
Hypothetical	Rhodococcus sp. B7740	Actinobacteria	rhb	rhb-NY08_4529	SAM	---	---	hypothetical protein
Hypothetical	Streptomyces bingchenggensis BCW-1	Actinobacteria	sbh	sbh-SBI_05215	TPP	---	---	hypothetical protein
Hypothetical	Streptomyces cattleya NRRL 8057 = DSM 46488	Actinobacteria	scy	scy-SCATT_02180	ykoK / M-box	---	---	hypothetical protein
Hypothetical	Streptomyces cattleya NRRL 8057 = DSM 46488	Actinobacteria	scy	scy-SCATT_p04930	ykoK / M-box	---	---	hypothetical protein
Hypothetical	Streptomyces cyaneogriseus subsp. noncyanogenus NMWT 1	Actinobacteria	scw	scw-TU94_10015	TPP	---	---	hypothetical protein
Hypothetical	Streptomyces fradiae ATCC 10745 = DSM 40063	Actinobacteria	sfb	sfb-CP974_24140	Cobalamin	---	---	hypothetical protein
Hypothetical	Streptomyces griseoviridis F1-27	Actinobacteria	sgd	sgd-ELQ87_35325	ydaO-yuaA	---	---	hypothetical protein
Hypothetical	Streptomyces hygroscopicus subsp. jinggangensis 5008	Actinobacteria	shy	shy-SHJG_5226	SAM	---	---	hypothetical protein
Hypothetical	Streptomyces lavendulae subsp. lavendulae CCM 3239	Actinobacteria	slx	slx-SLAV_34405	Cobalamin	---	---	hypothetical protein
Hypothetical	Streptomyces lydicus A02	Actinobacteria	sld	sld-T261_6097	T-box	---	---	hypothetical protein
Hypothetical	Streptomyces qaidamensis S10	Actinobacteria	stsi	stsi-A4E84_38015	pfl / ZMP-ZTP	---	---	hypothetical protein
Hypothetical	Streptomyces sp. 769	Actinobacteria	stre	stre-GZL_04903	ydaO-yuaA	---	---	hypothetical protein
Hypothetical	Streptomyces sp. 769	Actinobacteria	stre	stre-GZL_07483	Glycine	---	---	hypothetical protein
Hypothetical	Streptomyces sp. CCM_MD2014	Actinobacteria	strd	strd-NI25_00255	Cobalamin	---	---	hypothetical protein
Hypothetical	Streptomyces viridifaciens ATCC 11989	Actinobacteria	svr	svr-CP971_28430	ykoK / M-box	---	---	hypothetical protein
Hypothetical	Streptomyces xiamenensis 318	Actinobacteria	sxi	sxi-SXIM_03180	FMN	---	---	hypothetical protein
Hypothetical	Thermobispora bispora DSM 43833	Actinobacteria	tbi	tbi-Tbis_3499	Cobalamin	---	---	hypothetical protein
Hypothetical	Aequorivita iocasae KX20305	Bacteroidetes	aic	aic-JK629_13680	TPP	---	---	hypothetical protein
Hypothetical	Alistipes communis 5CBH24	Bacteroidetes	acou	acou-A5CBH24_08850	Cobalamin	---	---	hypothetical protein
Hypothetical	Bacteroides helcogenes P 36-108	Bacteroidetes	bhl	bhl-Bache_2223	Cobalamin	---	---	conserved hypothetical protein
Hypothetical	Barnesiella viscericola DSM 18177	Bacteroidetes	bvs	bvs-BARVI_03940	Cobalamin	---	---	hypothetical protein
Hypothetical	Hymenobacter swuensis DY53	Bacteroidetes	hsw	hsw-Hsw_1648	SAM	---	---	hypothetical protein
Hypothetical	Mucilaginibacter gotjawali SA3-7	Bacteroidetes	mgot	mgot-MgSA37_02978	SAM	---	---	hypothetical protein
Hypothetical	Niabella soli DSM 19437	Bacteroidetes	nso	nso-NIASO_16170	Cobalamin	---	---	hypothetical protein
Hypothetical	Chlorobaculum tepidum TLS	Chlorobi	cte	cte-CT0407	Cobalamin	---	---	hypothetical protein
Hypothetical	Chloroflexus aggregans DSM 9485	Chloroflexi	cag	cag-Cagg_1339	crcB / Fluoride	---	---	hypothetical protein
Hypothetical	Dehalococcoides mccartyi CG1	Chloroflexi	dmx	dmx-X792_03180	Cobalamin	---	---	hypothetical protein
Hypothetical	Cyanothece sp. PCC 7425	Cyanobacteria	cyn	cyn-Cyan7425_0141	c-di-GMP-I	---	---	hypothetical protein
Hypothetical	Geminocystis sp. NIES-3708	Cyanobacteria	gee	gee-GM3708_2640	ydaO-yuaA	---	---	hypothetical protein
Hypothetical	Microcystis viridis NIES-102	Cyanobacteria	mvz	mvz-myaer102_31390	ydaO-yuaA	---	---	hypothetical protein
Hypothetical	Pleurocapsa sp. PCC 7327	Cyanobacteria	plp	plp-Ple7327_1322	Cobalamin	---	---	hypothetical protein
Hypothetical	Synechococcus sp. JA-2-3B'a	Cyanobacteria	cyb	cyb-CYB_2095	glnA	---	---	hypothetical protein
Hypothetical	Synechococcus sp. PCC 73109	Cyanobacteria	syv	syv-AWQ23_15530	Cobalamin	---	---	hypothetical protein
Hypothetical	Pyrococcus horikoshii OT3	Euryarchaeota	pho	pho-PH0586	MOCO_RNA_motif	---	---	211aa long hypothetical protein
Hypothetical	Acetivibrio clariflavus DSM 19732	Firmicutes	ccl	ccl-Clocl_2987	c-di-GMP-I	---	---	hypothetical protein
Hypothetical	Acidaminococcus intestini RyC-MR95	Firmicutes	ain	ain-Acin_0111	T-box	---	---	hypothetical protein
Hypothetical	Anaerobacillus isosaccharinicus NB2006	Firmicutes	aia	aia-AWH56_019820	Lysine	---	---	hypothetical protein
Hypothetical	Anaerostipes rhamnosivorans 1y2	Firmicutes	arf	arf-AR1Y2_1222	TPP	---	---	hypothetical protein
Hypothetical	Anaerostipes rhamnosivorans 1y2	Firmicutes	arf	arf-AR1Y2_3051	c-di-GMP-I	---	---	hypothetical protein
Hypothetical	Bacillus amyloliquefaciens IT-45	Firmicutes	bami	bami-KSO_004230	SAM	---	---	hypothetical protein
Hypothetical	Bacillus anthracis CDC 684	Firmicutes	bah	bah-BAMEG_5280	SAM	---	---	conserved hypothetical protein
Hypothetical	Bacillus bombysepticus Wang	Firmicutes	bby	bby-CY96_08215	T-box	---	---	hypothetical protein
Hypothetical	Bacillus bombysepticus Wang	Firmicutes	bby	bby-CY96_15770	ydaO-yuaA	---	---	hypothetical protein
Hypothetical	Bacillus cereus E33L	Firmicutes	bcz	bcz-BCE33L4712	SAM	---	---	hypothetical protein
Hypothetical	Bacillus mobilis ML-A2C4	Firmicutes	bmob	bmob-MLA2C4_09175	T-box	---	---	hypothetical protein
Hypothetical	Bacillus pseudomycoides 219298	Firmicutes	bmyc	bmyc-DJ92_2940	SAM	---	---	hypothetical protein
Hypothetical	Bacillus smithii DSM 4216	Firmicutes	bsm	bsm-BSM4216_2106	T-box	---	---	hypothetical protein
Hypothetical	Bacillus smithii DSM 4216	Firmicutes	bsm	bsm-BSM4216_2835	T-box	---	---	hypothetical protein
Hypothetical	Bacillus sp. Y1	Firmicutes	bacq	bacq-DOE78_23170	c-di-GMP-I	---	---	hypothetical protein
Hypothetical	Bacillus subtilis subsp. spizizenii TU-B-10	Firmicutes	bst	bst-GYO_3577	SAM	---	---	hypothetical protein
Hypothetical	Bacillus thuringiensis YBT-1518	Firmicutes	bthu	bthu-YBT1518_10115	T-box	---	---	hypothetical protein
Hypothetical	Bacillus tropicus LM1212-W3	Firmicutes	btro	btro-FJR70_01495	T-box	---	---	hypothetical protein
Hypothetical	Bacillus vallismortis NBIF-001	Firmicutes	bvm	bvm-B9C48_09485	T-box	---	---	hypothetical protein
Hypothetical	Bacillus weihaiensis Alg07	Firmicutes	bwh	bwh-A9C19_05000	Lysine	---	---	hypothetical protein
Hypothetical	Bacillus weihaiensis Alg07	Firmicutes	bwh	bwh-A9C19_06445	c-di-GMP-I	---	---	hypothetical protein
Hypothetical	Bacillus wiedmannii bv. thuringiensis FCC41	Firmicutes	bwd	bwd-CT694_09635	T-box	---	---	hypothetical protein
Hypothetical	Blautia sp. SC05B48	Firmicutes	blab	blab-EYS05_13885	FMN	---	---	hypothetical protein
Hypothetical	Butyrate-producing bacterium SS3/4	Firmicutes	bprs	bprs-CK3_27130	Glycine	---	---	hypothetical protein
Hypothetical	Caldanaerobacter subterraneus subsp. tengcongensis MB4	Firmicutes	tte	tte-TTE2510	ykoK / M-box	---	---	hypothetical protein
Hypothetical	Caldibacillus thermoamylovorans SSBM	Firmicutes	bthv	bthv-CQJ30_14560	T-box	---	---	hypothetical protein
Hypothetical	Caldicellulosiruptor hydrothermalis 108	Firmicutes	chd	chd-Calhy_1863	MOCO_RNA_motif	---	---	hypothetical protein
Hypothetical	Caldicellulosiruptor hydrothermalis 108	Firmicutes	chd	chd-Calhy_2571	c-di-GMP-I	---	---	conserved hypothetical protein
Hypothetical	Carnobacterium maltaromaticum LMA28	Firmicutes	cml	cml-BN424_1286	T-box	---	---	hypothetical protein
Hypothetical	Carnobacterium maltaromaticum LMA28	Firmicutes	cml	cml-BN424_507	T-box	---	---	hypothetical protein
Hypothetical	Clostridium drakei SL1	Firmicutes	cdrk	cdrk-B9W14_10250	TPP	---	---	hypothetical protein
Hypothetical	Clostridium drakei SL1	Firmicutes	cdrk	cdrk-B9W14_20185	c-di-GMP-I	---	---	hypothetical protein
Hypothetical	Clostridium formicaceticum ATCC 27076	Firmicutes	cfm	cfm-BJL90_21100	T-box	---	---	hypothetical protein
Hypothetical	Clostridium saccharolyticum WM1	Firmicutes	csh	csh-Closa_2750	c-di-GMP-I	---	---	conserved hypothetical protein
Hypothetical	Clostridium scindens ATCC 35704	Firmicutes	csci	csci-HDCHBGLK_03314	T-box	---	---	hypothetical protein
Hypothetical	Clostridium tetani 12124569	Firmicutes	ctet	ctet-BN906_00795	Cobalamin	---	---	hypothetical protein
Hypothetical	Companilactobacillus heilongjiangensis DSM 28069	Firmicutes	lhi	lhi-JP39_04565	T-box	---	---	hypothetical protein
Hypothetical	Crassaminicella profunda Ra1766H	Firmicutes	cprf	cprf-K7H06_13515	Glycine	---	---	hypothetical protein
Hypothetical	Cytobacillus kochii BDGP4	Firmicutes	bko	bko-CKF48_13960	c-di-GMP-I	---	---	hypothetical protein
Hypothetical	Cytobacillus gottheilii 1839	Firmicutes	cgot	cgot-J1899_19535	c-di-GMP-I	---	---	hypothetical protein
Hypothetical	Dehalobacter sp. CF	Firmicutes	dec	dec-DCF50_p1698	c-di-GMP-I	---	---	hypothetical protein
Hypothetical	Dehalobacter sp. DCA	Firmicutes	ded	ded-DHBDCA_p515	Lysine	---	---	hypothetical protein
Hypothetical	Desulfitobacterium hafniense Y51	Firmicutes	dsy	dsy-DSY0013	c-di-GMP-I	---	---	hypothetical protein
Hypothetical	Desulfofarcimen acetoxidans DSM 771	Firmicutes	dae	dae-Dtox_1976	Cobalamin	---	---	hypothetical protein
Hypothetical	Desulforamulus ruminis DSM 2154	Firmicutes	dru	dru-Desru_1588	c-di-GMP-I	---	---	hypothetical protein
Hypothetical	Desulfoscipio gibsoniae DSM 7213	Firmicutes	dgi	dgi-Desgi_2563	Lysine	---	---	hypothetical protein
Hypothetical	Desulfosporosinus meridiei DSM 13257	Firmicutes	dmi	dmi-Desmer_3119	ydaO-yuaA	---	---	hypothetical protein
Hypothetical	Enterococcus faecium Aus0085	Firmicutes	efau	efau-EFAU085_01482	ykoK / M-box	---	---	hypothetical protein
Hypothetical	Enterococcus gilvus CR1	Firmicutes	egv	egv-EGCR1_14610	T-box	---	---	hypothetical protein
Hypothetical	Enterococcus hirae ATCC 9790	Firmicutes	ehr	ehr-EHR_11245	ykoK / M-box	---	---	hypothetical protein
Hypothetical	Eubacterium callanderi KIST612	Firmicutes	elm	elm-ELI_1661	T-box	---	---	hypothetical protein
Hypothetical	Eubacterium callanderi KIST612	Firmicutes	elm	elm-ELI_2721	Cobalamin	---	---	hypothetical protein
Hypothetical	Eubacterium callanderi KIST612	Firmicutes	elm	elm-ELI_4146	c-di-GMP-I	---	---	hypothetical protein
Hypothetical	Eubacterium callanderi KIST612	Firmicutes	elm	elm-ELI_4376	Cobalamin	---	---	hypothetical protein
Hypothetical	Eubacterium limosum ATCC 8486	Firmicutes	elim	elim-B2M23_20120	Cobalamin	---	---	hypothetical protein
Hypothetical	Faecalibaculum rodentium ALO17	Firmicutes	fro	fro-AALO17_09630	T-box	---	---	hypothetical protein
Hypothetical	Fictibacillus arsenicus G25-54	Firmicutes	far	far-ABE41_013835	T-box	---	---	hypothetical protein
Hypothetical	Flavonifractor plautii YL31	Firmicutes	fpla	fpla-A4U99_13235	Cobalamin	---	---	hypothetical protein
Hypothetical	Geobacillus genomosp. 3	Firmicutes	gjf	gjf-M493_02185	TPP	---	---	hypothetical protein
Hypothetical	Geobacillus sp. WCH70	Firmicutes	gwc	gwc-GWCH70_1423	T-box	---	---	conserved hypothetical protein
Hypothetical	Halobacillus halophilus DSM 2266	Firmicutes	hhd	hhd-HBHAL_1755	TPP	---	---	hypothetical protein
Hypothetical	Heliobacterium modesticaldum Ice1	Firmicutes	hmo	hmo-HM1_1729	SAM	---	---	hypothetical protein
Hypothetical	Heliobacterium modesticaldum Ice1	Firmicutes	hmo	hmo-HM1_1795	T-box	---	---	hypothetical protein
Hypothetical	Heliobacterium modesticaldum Ice1	Firmicutes	hmo	hmo-HM1_2679	T-box	---	---	hypothetical protein
Hypothetical	Heliorestis convoluta HH	Firmicutes	hcv	hcv-FTV88_0243	glmS	---	---	hypothetical protein
Hypothetical	Heliorestis convoluta HH	Firmicutes	hcv	hcv-FTV88_0496	SAM	---	---	hypothetical protein
Hypothetical	Intestinimonas butyriciproducens AF211	Firmicutes	ibu	ibu-IB211_00182c	T-box	---	---	hypothetical protein
Hypothetical	Intestinimonas butyriciproducens AF211	Firmicutes	ibu	ibu-IB211_00811	Cobalamin	---	---	hypothetical protein
Hypothetical	Intestinimonas butyriciproducens AF211	Firmicutes	ibu	ibu-IB211_02951	T-box	---	---	hypothetical protein
Hypothetical	Lacticaseibacillus rhamnosus Lc 705	Firmicutes	lrl	lrl-LC705_02443	T-box	---	---	Putative protein without homology
Hypothetical	Lactobacillus sanfranciscensis TMW 1.1304	Firmicutes	lsn	lsn-LSA_00790	FMN	---	---	hypothetical protein
Hypothetical	Lactococcus garvieae Lg2	Firmicutes	lgv	lgv-LCGL_0916	FMN	---	---	hypothetical protein
Hypothetical	Lapidilactobacillus dextrinicus LH506	Firmicutes	ldx	ldx-LH506_01885	T-box	---	---	hypothetical protein
Hypothetical	Lentibacillus amyloliquefaciens LAM0015	Firmicutes	lao	lao-AOX59_10995	Purine	---	---	hypothetical protein
Hypothetical	Listeria seeligeri serovar 1/2b SLCC3954	Firmicutes	lsg	lsg-lse_1049	Cobalamin	---	---	hypothetical protein
Hypothetical	Listeria weihenstephanensis WS 4560	Firmicutes	lwi	lwi-UE46_01985	T-box	---	---	hypothetical protein
Hypothetical	Loigolactobacillus coryniformis subsp. torquens DSM 20004	Firmicutes	lcy	lcy-LC20004_01705	SAM	---	---	hypothetical protein
Hypothetical	Lysinibacillus agricola FJAT-51161	Firmicutes	lagr	lagr-FJQ98_05635	T-box	---	---	hypothetical protein
Hypothetical	Lysinibacillus agricola FJAT-51161	Firmicutes	lagr	lagr-FJQ98_20190	T-box	---	---	hypothetical protein
Hypothetical	Lysinibacillus sp. YS11	Firmicutes	lys	lys-LBYS11_16880	T-box	---	---	hypothetical protein
Hypothetical	Oceanobacillus iheyensis HTE831	Firmicutes	oih	oih-OB0393	T-box	---	---	hypothetical protein
Hypothetical	Oscillibacter valericigenes Sjm18-20	Firmicutes	ova	ova-OBV_15740	TPP	---	---	hypothetical protein
Hypothetical	Paenibacillus albus 18JY67-1	Firmicutes	palb	palb-EJC50_29700	T-box	---	---	hypothetical protein
Hypothetical	Paenibacillus algicola HB172198	Firmicutes	palo	palo-E6C60_0101	ydaO-yuaA	---	---	hypothetical protein
Hypothetical	Paenibacillus beijingensis DSM 24997	Firmicutes	pbj	pbj-VN24_07230	ydaO-yuaA	---	---	hypothetical protein
Hypothetical	Paenibacillus crassostreae LPB0068	Firmicutes	pcx	pcx-LPB68_07880	pfl / ZMP-ZTP	---	---	hypothetical protein
Hypothetical	Paenibacillus graminis DSM 15220	Firmicutes	pgm	pgm-PGRAT_02795	c-di-GMP-I	---	---	hypothetical protein
Hypothetical	Paenibacillus ihbetae IHBB 9852	Firmicutes	pib	pib-BBD41_14935	c-di-GMP-I	---	---	hypothetical protein
Hypothetical	Paenibacillus naphthalenovorans 32O-Y	Firmicutes	pnp	pnp-IJ22_24910	c-di-GMP-I	---	---	hypothetical protein
Hypothetical	Paenibacillus psychroresistens ML311-T8	Firmicutes	ppsc	ppsc-EHS13_04430	c-di-GMP-I	---	---	hypothetical protein
Hypothetical	Paenibacillus riograndensis SBR5	Firmicutes	pri	pri-PRIO_0608	c-di-GMP-I	---	---	hypothetical protein
Hypothetical	Paenibacillus riograndensis SBR5	Firmicutes	pri	pri-PRIO_5111	T-box	---	---	hypothetical protein
Hypothetical	Paenibacillus sp. FSL P4-0081	Firmicutes	paen	paen-P40081_02760	Cobalamin	---	---	hypothetical protein
Hypothetical	Paenibacillus stellifer DSM 14472	Firmicutes	pste	pste-PSTEL_06070	T-box	---	---	hypothetical protein
Hypothetical	Paenibacillus tianjinensis TB2019	Firmicutes	ptj	ptj-JRJ22_26640	Glycine	---	---	hypothetical protein
Hypothetical	Pelotomaculum thermopropionicum SI	Firmicutes	pth	pth-PTH_0524	T-box	---	---	hypothetical protein
Hypothetical	Peribacillus muralis G25-68	Firmicutes	bmur	bmur-ABE28_005235	c-di-GMP-I	---	---	hypothetical protein
Hypothetical	Petrocella atlantisensis 70B-A	Firmicutes	cbar	cbar-PATL70BA_1466	Lysine	---	---	protein of unknown function
Hypothetical	Planococcus dechangensis XJ11	Firmicutes	pdec	pdec-H1Q58_12650	ykkC / Guanidine	---	---	hypothetical protein
Hypothetical	Planococcus glaciei 46093	Firmicutes	pgq	pgq-FK545_17055	T-box	---	---	hypothetical protein
Hypothetical	Planococcus sp. MB-3u-03	Firmicutes	plx	plx-CW734_01005	Cobalamin	---	---	hypothetical protein
Hypothetical	Ruminococcaceae bacterium CPB6	Firmicutes	rbp	rbp-B6259_07840	ykoK / M-box	---	---	hypothetical protein
Hypothetical	Ruminococcus bicirculans	Firmicutes	rus	rus-RBI_II00648	T-box	---	---	hypothetical protein predicted by Glimmer/Critica
Hypothetical	Sporomusa termitida DSM 4440	Firmicutes	sted	sted-SPTER_41500	MOCO_RNA_motif	---	---	hypothetical protein
Hypothetical	Staphylococcus carnosus subsp. carnosus TM300	Firmicutes	sca	sca-SCA_1288	Lysine	---	---	hypothetical protein
Hypothetical	Staphylococcus haemolyticus JCSC1435	Firmicutes	sha	sha-SH1426	FMN	---	---	unnamed protein product; no similarity
Hypothetical	Staphylococcus saprophyticus subsp. saprophyticus ATCC 15305	Firmicutes	ssp	ssp-SSP1380	T-box	---	---	hypothetical protein
Hypothetical	Streptococcus anginosus C238	Firmicutes	sanc	sanc-SANR_1553	FMN	---	---	hypothetical protein
Hypothetical	Streptococcus constellatus subsp. pharyngis C1050	Firmicutes	scg	scg-SCI_1484	FMN	---	---	hypothetical protein
Hypothetical	Streptococcus intermedius B196	Firmicutes	sib	sib-SIR_0385	FMN	---	---	hypothetical protein
Hypothetical	Streptococcus lutetiensis 033	Firmicutes	slu	slu-KE3_0644	FMN	---	---	hypothetical protein
Hypothetical	Streptococcus pantholopis TA 26	Firmicutes	spat	spat-A0O21_06380	T-box	---	---	hypothetical protein
Hypothetical	Streptococcus pyogenes MGAS10750	Firmicutes	spi	spi-MGAS10750_Spy1129	Glycine	---	---	hypothetical protein
Hypothetical	Streptococcus suis T15	Firmicutes	ssui	ssui-T15_1762	FMN	---	---	hypothetical protein
Hypothetical	Sutcliffiella horikoshii 20a	Firmicutes	bhk	bhk-B4U37_19780	c-di-GMP-I	---	---	hypothetical protein
Hypothetical	Syntrophobotulus glycolicus DSM 8271	Firmicutes	sgy	sgy-Sgly_1073	c-di-GMP-I	---	---	hypothetical protein
Hypothetical	Thermacetogenium phaeum DSM 12270	Firmicutes	tpz	tpz-Tph_c03370	MOCO_RNA_motif	---	---	hypothetical protein
Hypothetical	Tumebacillus avium AR23208	Firmicutes	tum	tum-CBW65_05935	Purine	---	---	hypothetical protein
Hypothetical	Virgibacillus halodenitrificans PDB-F2	Firmicutes	vhl	vhl-BME96_16530	TPP	---	---	hypothetical protein
Hypothetical	Virgibacillus sp. SK37	Firmicutes	vir	vir-X953_17040	TPP	---	---	hypothetical protein
Hypothetical	Candidatus Brocadia pituitae 317325-1	Planctomycetes	bpit	bpit-BPIT_11950	c-di-GMP-I	---	---	conserved hypothetical protein
Hypothetical	Candidatus Brocadia pituitae 317325-1	Planctomycetes	bpit	bpit-BPIT_31170	c-di-GMP-I	---	---	hypothetical protein
Hypothetical	Candidatus Brocadia pituitae 317325-1	Planctomycetes	bpit	bpit-BPIT_32200	c-di-GMP-I	---	---	hypothetical protein
Hypothetical	Candidatus Jettenia sp. AM49	Planctomycetes	jet	jet-L3J17_04865	c-di-GMP-I	---	---	hypothetical protein
Hypothetical	Gimesia maris DSM 8797	Planctomycetes	gmr	gmr-GmarT_34120	SAM	---	---	hypothetical protein
Hypothetical	Telmatocola sphagniphila SP2T	Planctomycetes	tsph	tsph-KIH39_02605	c-di-GMP-I	---	---	hypothetical protein
Hypothetical	Acetobacter ascendens LMG 1590	Proteobacteria	aasc	aasc-A4S02_08380	Cobalamin	---	---	hypothetical protein
Hypothetical	Acidithiobacillus caldus SM-1	Proteobacteria	acu	acu-Atc_2286	TPP	---	---	conserved hypothetical protein
Hypothetical	Aeromonas media WS	Proteobacteria	amed	amed-B224_0672	c-di-GMP-I	---	---	hypothetical protein
Hypothetical	Azotobacter vinelandii CA	Proteobacteria	avl	avl-AvCA_06720	FMN	---	---	hypothetical protein
Hypothetical	Bordetella holmesii 44057	Proteobacteria	bhm	bhm-D558_0500	Glycine	---	---	hypothetical protein
Hypothetical	Boseongicola sp. CCM32	Proteobacteria	boo	boo-E2K80_11480	Cobalamin	---	---	hypothetical protein
Hypothetical	Bradyrhizobium elkanii USDA 61	Proteobacteria	bel	bel-BE61_03130	Cobalamin	---	---	hypothetical protein
Hypothetical	Bradyrhizobium elkanii USDA 61	Proteobacteria	bel	bel-BE61_17460	Cobalamin	---	---	hypothetical protein
Hypothetical	Bradyrhizobium sp. BF49	Proteobacteria	brad	brad-BF49_0779	SAM	---	---	hypothetical protein
Hypothetical	Brucella vulpis F60	Proteobacteria	bvl	bvl-BF3285c2_0291	Cobalamin	---	---	hypothetical protein
Hypothetical	Burkholderia ambifaria MC40-6	Proteobacteria	bac	bac-BamMC406_2372	Cobalamin	---	---	conserved hypothetical protein
Hypothetical	Burkholderia contaminans MS14	Proteobacteria	bcon	bcon-NL30_23550	SAM	---	---	hypothetical protein
Hypothetical	Burkholderia lata 383	Proteobacteria	bur	bur-Bcep18194_B2730	SAM	---	---	hypothetical protein
Hypothetical	Burkholderia latens AU17928	Proteobacteria	blat	blat-WK25_11915	Cobalamin	---	---	hypothetical protein
Hypothetical	Candidatus Methylospira mobilis Shm1	Proteobacteria	mmob	mmob-F6R98_20270	Cobalamin	---	---	hypothetical protein
Hypothetical	Castellaniella defragrans 65Phen	Proteobacteria	cdn	cdn-BN940_17881	TPP	---	---	hypothetical protein
Hypothetical	Cereibacter azotoformans SY5	Proteobacteria	cazt	cazt-LV780_18500	Cobalamin	---	---	hypothetical protein
Hypothetical	Chelatococcus sp. CO-6	Proteobacteria	chel	chel-AL346_15820	SAM	---	---	hypothetical protein
Hypothetical	Citrobacter koseri ATCC BAA-895	Proteobacteria	cko	cko-CKO_00803	Cobalamin	---	---	hypothetical protein
Hypothetical	Dechloromonas sp. HYN0024	Proteobacteria	dey	dey-HYN24_09900	c-di-GMP-I	---	---	hypothetical protein
Hypothetical	Desulfoluna sp. ASN36	Proteobacteria	dek	dek-DSLASN_30290	FMN	---	---	hypothetical protein
Hypothetical	Desulfomonile tiedjei DSM 6799	Proteobacteria	dti	dti-Desti_3352	Cobalamin	---	---	hypothetical protein
Hypothetical	Desulfomonile tiedjei DSM 6799	Proteobacteria	dti	dti-Desti_5588	Cobalamin	---	---	hypothetical protein
Hypothetical	Desulfosarcina alkanivorans PL12	Proteobacteria	dalk	dalk-DSCA_45810	Cobalamin	---	---	hypothetical protein
Hypothetical	Desulfosarcina ovata subsp. sediminis 28bB2T	Proteobacteria	dov	dov-DSCO28_31680	Cobalamin	---	---	hypothetical protein
Hypothetical	Desulfosarcina ovata subsp. sediminis 28bB2T	Proteobacteria	dov	dov-DSCO28_70960	Cobalamin	---	---	hypothetical protein
Hypothetical	Desulfovibrio hydrothermalis AM13 = DSM 14728	Proteobacteria	dhy	dhy-DESAM_21377	Cobalamin	---	---	protein of unknown function
Hypothetical	Desulfovibrio sp. G11	Proteobacteria	def	def-CNY67_00610	Glycine	---	---	hypothetical protein
Hypothetical	Devosia sp. I507	Proteobacteria	dei	dei-C4375_06795	c-di-GMP-I	---	---	hypothetical protein
Hypothetical	Ensifer alkalisoli YIC4027	Proteobacteria	eak	eak-EKH55_3970	TPP	---	---	hypothetical protein
Hypothetical	Ensifer sojae CCBAU 05684	Proteobacteria	esj	esj-SJ05684_c15970	Glycine	---	---	hypothetical protein
Hypothetical	Geomonas oryzisoli RG10	Proteobacteria	ger	ger-KP004_18780	c-di-GMP-I	---	---	hypothetical protein
Hypothetical	Gluconacetobacter diazotrophicus PA1 5	Proteobacteria	gdi	gdi-GDI2573	Cobalamin	---	---	hypothetical protein
Hypothetical	Gluconobacter oxydans H24	Proteobacteria	goh	goh-B932_1182	FMN	---	---	hypothetical protein
Hypothetical	Glycocaulis alkaliphilus 6B-8	Proteobacteria	gak	gak-X907_0913	Cobalamin	---	---	hypothetical protein
Hypothetical	Gynuella sunshinyii YC6258	Proteobacteria	gsn	gsn-YC6258_00895	FMN	---	---	hypothetical Protein
Hypothetical	Hydrogenovibrio thermophilus JR-2	Proteobacteria	htr	htr-EPV75_05495	c-di-GMP-I	---	---	hypothetical protein
Hypothetical	Hyphomicrobium sp. MC1	Proteobacteria	hmc	hmc-HYPMC_0280	Cobalamin	---	---	protein of unknown function
Hypothetical	Labilithrix luteola DSM 27648	Proteobacteria	llu	llu-AKJ09_01879	Cobalamin	---	---	hypothetical protein
Hypothetical	Lysobacter antibioticus 76	Proteobacteria	lab	lab-LA76x_4124	Cobalamin	---	---	hypothetical protein
Hypothetical	Lysobacter capsici 55	Proteobacteria	lcp	lcp-LC55x_0821	Cobalamin	---	---	hypothetical protein
Hypothetical	Lysobacter capsici 55	Proteobacteria	lcp	lcp-LC55x_3613	Glycine	---	---	hypothetical protein
Hypothetical	Lysobacter enzymogenes C3	Proteobacteria	lez	lez-GLE_0966	Cobalamin	---	---	hypothetical protein
Hypothetical	Lysobacter enzymogenes C3	Proteobacteria	lez	lez-GLE_0974	Cobalamin	---	---	hypothetical protein
Hypothetical	Lysobacter gummosus 3.2.11	Proteobacteria	lgu	lgu-LG3211_0752	Cobalamin	---	---	hypothetical protein
Hypothetical	Mannheimia succiniciproducens MBEL55E	Proteobacteria	msu	msu-MS0678	TPP	---	---	unknown
Hypothetical	Marinobacter adhaerens HP15	Proteobacteria	mad	mad-HP15_3148	ykkC / Guanidine	---	---	hypothetical protein
Hypothetical	Marinobacterium georgiense IC961	Proteobacteria	mgeo	mgeo-CFI10_12420	ykkC / Guanidine	---	---	hypothetical protein
Hypothetical	Methylobacterium indicum VL1	Proteobacteria	mind	mind-mvi_12950	Cobalamin	---	---	hypothetical protein
Hypothetical	Methyloceanibacter caenitepidi Gela4	Proteobacteria	mcg	mcg-GL4_1248	Cobalamin	---	---	hypothetical protein
Hypothetical	Minicystis rosea DSM 24000	Proteobacteria	mrm	mrm-A7982_12927	Cobalamin	---	---	hypothetical protein
Hypothetical	Moritella yayanosii DB21MT 5	Proteobacteria	mya	mya-MORIYA_2744	TPP	---	---	protein of unknown function
Hypothetical	Ochrobactrum quorumnocens A44	Proteobacteria	och	och-CES85_1502	Cobalamin	---	---	hypothetical protein
Hypothetical	Paraburkholderia hospita DSM 17164	Proteobacteria	phs	phs-C2L64_20335	Glycine	---	---	hypothetical protein
Hypothetical	Pseudogulbenkiania sp. NH8B	Proteobacteria	pse	pse-NH8B_1413	Glycine	---	---	hypothetical protein
Hypothetical	Pseudolysobacter antarcticus AQ6-296	Proteobacteria	xbc	xbc-ELE36_13030	Cobalamin	---	---	hypothetical protein
Hypothetical	Pseudomonas furukawaii KF707	Proteobacteria	pfuw	pfuw-KF707C_52290	TPP	---	---	hypothetical protein
Hypothetical	Pseudomonas resinovorans NBRC 106553	Proteobacteria	pre	pre-PCA10_06740	FMN	---	---	hypothetical protein
Hypothetical	Pseudomonas synxantha LBUM223	Proteobacteria	pfb	pfb-VO64_5760	Cobalamin	---	---	hypothetical protein
Hypothetical	Pseudomonas yamanorum LBUM636	Proteobacteria	pym	pym-AK972_2441	Cobalamin	---	---	hypothetical protein
Hypothetical	Pseudovibrio sp. FO-BEG1	Proteobacteria	psf	psf-PSE_4329	Cobalamin	---	---	hypothetical protein
Hypothetical	Ralstonia insidiosa FC1138	Proteobacteria	rin	rin-ACS15_3586	Glycine	---	---	hypothetical protein
Hypothetical	Rhodoferax antarcticus DSM 24876	Proteobacteria	rac	rac-RA876_02010	Cobalamin	---	---	hypothetical protein
Hypothetical	Rhodospirillum centenum SW	Proteobacteria	rce	rce-RC1_0320	Cobalamin	---	---	hypothetical protein
Hypothetical	Roseobacter litoralis Och 149	Proteobacteria	rli	rli-RLO149_c008760	TPP	---	---	hypothetical protein
Hypothetical	Shewanella benthica DB21MT-2	Proteobacteria	sbk	sbk-SHEWBE_0396	FMN	---	---	protein of unknown function
Hypothetical	Shewanella khirikhana TH2012	Proteobacteria	skh	skh-STH12_02840	Glycine	---	---	hypothetical protein
Hypothetical	Sinorhizobium americanum CFNEI 73	Proteobacteria	same	same-SAMCFNEI73_pC1977	TPP	---	---	hypothetical protein
Hypothetical	Sinorhizobium americanum CFNEI 73	Proteobacteria	same	same-SAMCFNEI73_pC2025	Cobalamin	---	---	hypothetical protein
Hypothetical	Sinorhizobium sp. CCBAU 05631	Proteobacteria	sino	sino-SS05631_c22960	FMN	---	---	hypothetical protein
Hypothetical	Trichlorobacter lovleyi SZ	Proteobacteria	glo	glo-Glov_2357	c-di-GMP-I	---	---	hypothetical protein
Hypothetical	Vibrio tapetis subsp. tapetis Vibrio tapetis CECT4600	Proteobacteria	vta	vta-B1447	Cobalamin	---	---	protein of unknown function
Hypothetical	Vibrio vulnificus YJ016	Proteobacteria	vvy	vvy-VV1348	Lysine	---	---	hypothetical protein
Hypothetical	Vitreoscilla filiformis ATCC 15551	Proteobacteria	vff	vff-VITFI_CDS1341	SAM	---	---	hypothetical protein
Hypothetical	Xenorhabdus poinarii G6	Proteobacteria	xpo	xpo-XPG1_1504	yybP-ykoY	---	---	protein of unknown function
Hypothetical	Salinispira pacifica L21-RPul-D2	Spirochaetes	slr	slr-L21SP2_2064	Cobalamin	---	---	hypothetical protein
Hypothetical	Treponema azotonutricium ZAS-9	Spirochaetes	taz	taz-TREAZ_1968	T-box	---	---	hypothetical protein
Hypothetical	Treponema denticola ATCC 35405	Spirochaetes	tde	tde-TDE_0998	Cobalamin	---	---	hypothetical protein
Hypothetical	Treponema pedis T A4	Spirochaetes	tped	tped-TPE_0047	Cobalamin	---	---	hypothetical protein
Hypothetical	Treponema pedis T A4	Spirochaetes	tped	tped-TPE_2128	Cobalamin	---	---	hypothetical protein
Hypothetical	Tenericutes bacterium MZ-XQ	Tenericutes	tbz	tbz-BK011_01355	Purine	---	---	hypothetical protein
Hypothetical	Opitutaceae bacterium TAV5	Verrucomicrobia	obt	obt-OPIT5_27815	Cobalamin	---	---	hypothetical protein
Other	Agromyces aureus AR33	Actinobacteria	agy	agy-ATC03_16660	SAM	COG1205	Distinct helicase family with a unique C-terminal domain inc	hypothetical protein
Other	Amycolatopsis acidiphila KCTC 39523	Actinobacteria	aacd	aacd-LWP59_14940	Glycine	---	---	nuclear transport factor 2 family protein
Other	Amycolatopsis sp. AA4	Actinobacteria	amyc	amyc-CU254_20220	Glycine	---	---	nuclear transport factor 2 family protein
Other	Amycolatopsis sp. YIM 10	Actinobacteria	amyy	amyy-YIM_27740	Glycine	---	---	SnoaL-like domain protein
Other	Cellulomonas sp. H30R-01	Actinobacteria	celh	celh-GXP71_16390	ykkC / Guanidine	---	---	cell division protein CrgA
Other	Cutibacterium avidum 44067	Actinobacteria	pra	pra-PALO_06925	Cobalamin	COG0539	Ribosomal protein S1	30S ribosomal protein S1
Other	Mycobacterium florentinum JCM 14740	Actinobacteria	mfj	mfj-MFLOJ_t00110	Cobalamin	---	---	tRNA-Leu
Other	Streptomyces xiamenensis 318	Actinobacteria	sxi	sxi-SXIM_49140	Cobalamin	COG0230	Ribosomal protein L34	hypothetical protein
Other	Aequorivita sp. H23M31	Bacteroidetes	aev	aev-EI546_04345	TPP	COG1186	Protein chain release factor B	peptide chain release factor 2
Other	Bacteroides helcogenes P 36-108	Bacteroidetes	bhl	bhl-Bache_2945	Cobalamin	COG2091	Phosphopantetheinyl transferase	siderophore
Other	Gramella fulva SH35	Bacteroidetes	grs	grs-C7S20_18255	TPP	COG3685	Uncharacterized protein conserved in bacteria	ferritin-like domain-containing protein
Other	Labilibaculum antarcticum SPP2	Bacteroidetes	mbas	mbas-ALGA_1936	Cobalamin	COG1066	Predicted ATP-dependent serine protease	DNA repair protein RadA
Other	Parabacteroides merdae CL06T03C08	Bacteroidetes	pmer	pmer-INE87_02249	Cobalamin	COG0224	F0F1-type ATP synthase, gamma subunit	ATP synthase gamma chain
Other	Parabacteroides sp. CT06	Bacteroidetes	parc	parc-CI960_00055	Cobalamin	COG5492	Bacterial surface proteins containing Ig-like domains	hypothetical protein
Other	Prevotella ruminicola 23	Bacteroidetes	pru	pru-PRU_0668	SAM	COG3440	Predicted restriction endonuclease	conserved domain protein
Other	Salegentibacter sp. T436	Bacteroidetes	salt	salt-AO058_09425	TPP	COG2335	Secreted and surface protein containing fasciclin-like repea	fasciclin
Other	Salegentibacter mishustinae F1	Bacteroidetes	smis	smis-LDL76_10475	TPP	COG2335	Secreted and surface protein containing fasciclin-like repea	fasciclin domain-containing protein
Other	Chlorobium chlorochromatii CaD3	Chlorobi	cch	cch-Cag_0527	SAM	COG2177	Cell division protein	cell division protein FtsX
Other	Acidianus sp. HS-5	Crenarchaeota	acih	acih-HS5_04810	ykoK / M-box	COG5592	Uncharacterized conserved protein	hemerythrin
Other	Cyanothece sp. PCC 7425	Cyanobacteria	cyn	cyn-Cyan7425_3702	c-di-GMP-I	COG0323	DNA mismatch repair enzyme	DNA mismatch repair protein MutL
Other	Oscillatoria acuminata PCC 6304	Cyanobacteria	oac	oac-Oscil6304_1957	MOCO_RNA_motif	COG1194	A/G-specific DNA glycosylase	A/G-specific DNA-adenine glycosylase
Other	Pseudanabaena sp. ABRG5-3	Cyanobacteria	pser	pser-ABRG53_1100	c-di-GMP-I	COG2896	Molybdenum cofactor biosynthesis enzyme	molybdenum cofactor biosynthesis protein A
Other	Haloterrigena sp. KZCA68	Euryarchaeota	hakz	hakz-J0X25_20225	crcB / Fluoride	COG1672	Predicted ATPase	ATP-binding protein
Other	Acetivibrio clariflavus DSM 19732	Firmicutes	ccl	ccl-Clocl_1436	c-di-GMP-I	COG1381	Recombinational DNA repair protein	DNA replication and repair protein RecO
Other	Acetivibrio saccincola GGR1	Firmicutes	hsc	hsc-HVS_07565	c-di-GMP-I	COG1381	Recombinational DNA repair protein	DNA repair protein RecO
Other	Acetohalobium arabaticum DSM 5501	Firmicutes	aar	aar-Acear_1243	FMN	COG5418	Predicted secreted protein	conserved hypothetical protein
Other	Aminipila luticellarii JN-18	Firmicutes	amij	amij-EQM06_10255	FMN	COG0042	tRNA-dihydrouridine synthase	tRNA dihydrouridine synthase DusB
Other	Anaerococcus vaginalis FDAARGOS_988	Firmicutes	avg	avg-I6H45_06955	T-box	COG1196	Chromosome segregation ATPases	hypothetical protein
Other	Bacillus methanolicus MGA3	Firmicutes	bmet	bmet-BMMGA3_as0077	SAM	---	---	Antisense RNA affecting the promoter region of locus_tag BMM
Other	Bacillus sp. OxB-1	Firmicutes	baco	baco-OXB_0805	ydaO-yuaA	---	---	germination protein
Other	Bacillus sp. X1	Firmicutes	gst	gst-HW35_08070	c-di-GMP-I	COG2132	Putative multicopper oxidases	nitrite reductase
Other	Bacillus tropicus LM1212-W3	Firmicutes	btro	btro-FJR70_02540	ydaO-yuaA	---	---	collagen-like protein
Other	Blautia argi KCTC 15426	Firmicutes	blau	blau-DQQ01_02320	Cobalamin	COG3568	Metal-dependent hydrolase	endonuclease
Other	Caldicellulosiruptor hydrothermalis 108	Firmicutes	chd	chd-Calhy_0909	c-di-GMP-I	COG1573	Uracil-DNA glycosylase	phage SPO1 DNA polymerase-related protein
Other	Clostridium sp. SY8519	Firmicutes	cls	cls-CXIVA_14960	c-di-GMP-I	COG0655	Multimeric flavodoxin WrbA	hypothetical protein
Other	Clostridium tyrobutyricum KCTC 5387	Firmicutes	ctyk	ctyk-CTK_C16510	T-box	COG0550	Topoisomerase IA	DNA topoisomerase III
Other	Crassaminicella profunda Ra1766H	Firmicutes	cprf	cprf-K7H06_03435	Cobalamin	COG2340	Uncharacterized protein with SCP/PR1 domains	serine protease
Other	Cytobacillus kochii BDGP4	Firmicutes	bko	bko-CKF48_01755	TPP	COG1595	DNA-directed RNA polymerase specialized sigma subunit, sigma	hypothetical protein
Other	Desulforamulus ferrireducens GSS09	Firmicutes	dfg	dfg-B0537_10820	c-di-GMP-I	COG3344	Retron-type reverse transcriptase	hypothetical protein
Other	Desulforamulus ferrireducens GSS09	Firmicutes	dfg	dfg-B0537_10950	Purine	COG1278	Cold shock proteins	cold-shock protein
Other	Desulforamulus reducens MI-1	Firmicutes	drm	drm-Dred_2178	Purine	COG1278	Cold shock proteins	cold-shock DNA-binding protein family
Other	Eubacterium maltosivorans YI	Firmicutes	emt	emt-CPZ25_005960	Cobalamin	---	---	hypothetical protein
Other	Flavonifractor plautii YL31	Firmicutes	fpla	fpla-A4U99_10340	Cobalamin	---	---	tRNA-Ser
Other	Halobacillus halophilus DSM 2266	Firmicutes	hhd	hhd-HBHAL_RepHa10EF	SAM	---	---	HBHAL_RepHaha10EF
Other	Hungateiclostridium thermocellum ATCC 27405	Firmicutes	cth	cth-Cthe_1066	c-di-GMP-I	COG1381	Recombinational DNA repair protein	DNA repair protein RecO
Other	Limosilactobacillus fermentum F-6	Firmicutes	lff	lff-LBFF_0161	TPP	COG4932	Predicted outer membrane protein	hypothetical protein
Other	Lysinibacillus sphaericus C3-41	Firmicutes	lsp	lsp-Bsph_3723	ydaO-yuaA	COG4824	Phage-related holin	hypothetical protein
Other	Macrococcus caseolyticus JCSC5402	Firmicutes	mcl	mcl-MCCL_1811	SAM	COG1388	FOG: LysM repeat	conserved hypothetical protein
Other	Macrococcus caseolyticus JCSC5402	Firmicutes	mcl	mcl-MCCL_1469	SAM	COG1253	Hemolysins and related proteins containing CBS domains	conserved hypothetical protein
Other	Metabacillus sp. KUDC1714	Firmicutes	meku	meku-HUW50_07615	c-di-GMP-I	---	---	VanZ family protein
Other	Metabacillus sp. KUDC1714	Firmicutes	meku	meku-HUW50_07650	c-di-GMP-I	COG3012	Uncharacterized protein conserved in bacteria	SEC-C domain-containing protein
Other	Metabacillus sediminilitoris DSL-17	Firmicutes	msem	msem-GMB29_25270	c-di-GMP-I	COG1196	Chromosome segregation ATPases	hypothetical protein
Other	Neobacillus mesonae H20-5	Firmicutes	nmk	nmk-CHR53_26660	Purine	COG3835	Sugar diacid utilization regulator	hypothetical protein
Other	Paenibacillus donghaensis KCTC 13049	Firmicutes	pdh	pdh-B9T62_09600	T-box	COG0522	Ribosomal protein S4 and related proteins	30S ribosomal protein S4
Other	Paenibacillus stellifer DSM 14472	Firmicutes	pste	pste-PSTEL_21070	ydaO-yuaA	COG3344	Retron-type reverse transcriptase	DNA polymerase
Other	Peribacillus psychrosaccharolyticus FDAARGOS_1161	Firmicutes	ppsr	ppsr-I6J18_05390	ykkC / Guanidine	---	---	DUF664 domain-containing protein
Other	Pradoshia sp. D12	Firmicutes	prd	prd-F7984_17625	c-di-GMP-I	COG4953	Membrane carboxypeptidase/penicillin-binding protein PbpC	hypothetical protein
Other	Salicibibacter halophilus NKC3-5	Firmicutes	sale	sale-EPH95_16025	crcB / Fluoride	---	---	Ger
Other	Streptococcus ruminantium GUT187T	Firmicutes	srq	srq-SR187_7525	T-box	COG0171	NAD synthase	ammonia-dependent NAD
Other	Tumebacillus algifaecis THMBR28	Firmicutes	tab	tab-CIG75_20195	c-di-GMP-I	COG0504	CTP synthase	CTP synthetase
Other	Virgibacillus necropolis LMG 19488	Firmicutes	vne	vne-CFK40_17700	SAM	COG3794	Plastocyanin	hypothetical protein
Other	Viridibacillus sp. JNUCC-6	Firmicutes	vij	vij-JNUCC6_18475	SAM	COG4897	Uncharacterized protein conserved in bacteria	CsbA family protein
Other	Candidatus Brocadia pituitae 317325-1	Planctomycetes	bpit	bpit-BPIT_07100	c-di-GMP-I	COG1569	Predicted nucleic acid-binding protein, contains PIN domain	toxin-antitoxin system toxin component, PIN family
Other	Candidatus Brocadia pituitae 317325-1	Planctomycetes	bpit	bpit-BPIT_31230	c-di-GMP-I	COG1013	Pyruvate:ferredoxin oxidoreductase and related 2-oxoacid:fer	pyruvate:ferredoxin oxidoreductase
Other	Gemmata sp. SH-PL17	Planctomycetes	ges	ges-VT84_30270	c-di-GMP-I	COG1413	FOG: HEAT repeat	HEAT repeat protein
Other	Brevundimonas nasdae Au29	Proteobacteria	bnd	bnd-KWG56_13715	sul1	COG1278	Cold shock proteins	cold shock domain-containing protein
Other	Brucella intermedia ZJ499	Proteobacteria	oin	oin-IAR37_08070	Cobalamin	COG3405	Endoglucanase Y	hypothetical protein
Other	Brucella sp. 09RB8471	Proteobacteria	brj	brj-BKD03_02385	Cobalamin	---	---	leucyl-tRNA synthetase
Other	Dyella thiooxydans ATSB10	Proteobacteria	dtx	dtx-ATSB10_32170	Cobalamin	COG0129	Dihydroxyacid dehydratase/phosphogluconate dehydratase	hypothetical protein
Other	Granulibacter bethesdensis CGDNIH4	Proteobacteria	gbs	gbs-GbCGDNIH4_2358	Glycine	COG5461	Type IV pili component	Hypothetical protein
Other	Methylobacterium terrae 17Sr1-28	Proteobacteria	mtea	mtea-DK419_14905	c-di-GMP-I	COG2606	Uncharacterized conserved protein	cys-tRNA
Other	Neisseria subflava ATCC 49275	Proteobacteria	nsf	nsf-FAH66_00130	Glycine	---	---	tRNA delta
Other	Nitrosococcus halophilus Nc 4	Proteobacteria	nhl	nhl-Nhal_3983	c-di-GMP-I	COG1961	Site-specific recombinases, DNA invertase Pin homologs	hypothetical protein
Other	Paracoccus sp. Arc7-R13	Proteobacteria	parr	parr-EOJ32_17085	Cobalamin	COG0282	Acetate kinase	acetate/propionate family kinase
Other	Thiohalobacter thiocyanaticus FOKN1	Proteobacteria	ttc	ttc-FOKN1_2774	Cobalamin	---	---	cell division protein FtsI
Other	Cloacibacillus porcorum CL-84	Synergistetes	cpor	cpor-BED41_06640	Cobalamin	COG1239	Mg-chelatase subunit ChlI	hypothetical protein
Other	Spiroplasma culicicola AES-1	Tenericutes	scq	scq-SCULI_v1c02010	Purine	COG0492	Thioredoxin reductase	thioredoxin reductase
Other	Spiroplasma gladiatoris TG-1	Tenericutes	sgq	sgq-SGLAD_v1c01970	Purine	COG0492	Thioredoxin reductase	thioredoxin reductase
