# Supplementary material for: Antisense-acting riboswitches: A poorly characterized yet important model of transcriptional regulation in prokaryotic organisms
Source: PLoS One. 2023 Feb 21;18(2):e0281744. doi: 10.1371/journal.pone.0281744 (PMC9943018; doi:10.1371/journal.pone.0281744)
Supplement: S4 Table — (XLSX) [file pone.0281744.s004.xlsx]

## Sheet: Transposases
Transposase gene	Antisense-acting riboswitch	Upstream gene	Transcription direction	COG	COG description	Consistency
bthu-YBT1518_08170	T-box	bthu-YBT1518_08175	Sense	COG0733	sodium-dependent transporter, putative	Yes
bthu-YBT1518_10950	T-box	bthu-YBT1518_10955	Sense	COG0460	homoserine dehydrogenase	Yes
bthu-YBT1518_24240	T-box	bthu-YBT1518_24245	Sense	COG3186	phenylalanine 4-monooxygenase	Yes
dfg-B0537_08990	T-box	dfg-B0537_08995	Sense	COG2984	ABC transporter substrate-binding protein	Yes
nth-Nther_0169	T-box	nth-Nther_0170	Sense	COG1045	serine O-acetyltransferase	Yes
pdm-ADU72_1747	T-box	pdm-ADU72_1748	Sense	COG1135	Methionine ABC transporter ATP-binding protein	Yes
pio-PI20285_09230	T-box	pio-PI20285_09225	Sense	COG4720	DUF3816 family protein	Yes
tbz-BK011_04395	T-box	tbz-BK011_04390	Sense	COG0441	threonine--tRNA ligase	Yes
tbz-BK011_08290	T-box	tbz-BK011_08285	Sense	COG0162	tyrosine--tRNA ligase	Yes
tep-TepRe1_2063	T-box	tep-TepRe1_2062	Sense	COG0162	Tyrosyl-tRNA synthetase	Yes
too-C7K38_05890	T-box	too-C7K38_05895	Sense	COG0620	5-methyltetrahydropteroyltriglutamate--homocysteine methyltransferase	Yes
twi-Thewi_1651	T-box	twi-Thewi_1650	Sense	COG0016	Phenylalanyl-tRNA synthetase alpha chain	Yes
efl-EF62_0727	T-box	efl-EF62_0728	Sense	COG0620	cobalamin-independent synthase, Catalytic domain protein	Yes
lko-ABN16_04995	T-box	lko-ABN16_05000	Sense	COG4166	peptide ABC transporter substrate-binding protein	Yes
eac-EAL2_c00320	TPP	eac-EAL2_c00330	Sense	COG2104	Sulfur transfer protein involved in thiamine biosynthesis	Yes
fpd-CTM68_07135	TPP	fpd-CTM68_07140	Sense	COG0351	bifunctional hydroxymethylpyrimidine kinase/phosphomethylpyrimidine ki	Yes
rid-RIdsm_05440	TPP	rid-RIdsm_05439	Sense	COG0422	Phosphomethylpyrimidine synthase	Yes
fpe-Ferpe_1699	Cobalamin	fpe-Ferpe_1700	Sense	COG2038	nicotinate-nucleotide--dimethylbenzimidazole phosphoribosyltransferase	Yes
cki-Calkr_1509	SAM	cki-Calkr_1508	Sense	COG0192	S-adenosylmethionine synthetase	Yes
tbz-BK011_03805	SAM	tbz-BK011_03800	Sense	COG0192	methionine adenosyltransferase	Yes
aft-BBF96_13995	c-di-GMP	aft-BBF96_13990	Sense	COG0840	Methyl-accepting chemotaxis protein	Yes
csep-CP523_09300	Purine	csep-CP523_09305	Sense	COG1816	Adenosine deaminase	Yes
lzy-LZ3411_0128	FMN	lzy-LZ3411_0129	Sense	COG0117	Diaminohydroxyphosphoribosylaminopyrimidine deaminase / 5-amino-6-	Yes
lpx-ASU28_08990	ykoK / M-box	lpx-ASU28_08985	Sense	COG4986	nitrate ABC transporter permease	Yes
amuo-KWG62_01805	T-box	amuo-KWG62_01800	Sense	COG3705	ATP phosphoribosyltransferase regulatory subunit	Yes
eraf-J9537_18210	T-box	eraf-J9537_18205	Sense	COG0240	NAD/NADP octopine/nopaline dehydrogenase family protein	Yes
laca-LAC1533_1407	T-box	laca-LAC1533_1406	Sense	COG0525	Valyl-tRNA synthetase	Yes
lmac-I6G82_22385	Purine	lmac-I6G82_22390	Sense	COG0041	Phosphoribosylcarboxyaminoimidazole (NCAIR) mutase	Yes
mesl-KKZ03_05310	c-di-GMP	mesl-KKZ03_05315	Antisense	COG0732	restriction endonuclease subunit S	Yes
ncd-ACONDI_01874	Glycine	ncd-ACONDI_01875	Sense	COG3181	Tripartite tricarboxylate transporter family receptor	Yes
pio-PI20285_07210	T-box	pio-PI20285_07205	Sense	COG2963	transposase	No
bhk-B4U37_02500	T-box	bhk-B4U37_02505	Antisense	COG2963	Transposase and inactivated derivatives	No
ccb-Clocel_0461	T-box	ccb-Clocel_0462	Antisense	COG2963	transposase IS3/IS911 family protein	No
csh-Closa_1744	c-di-GMP	csh-Closa_1745	Antisense	COG2963	transposase IS3/IS911 family protein	No
eac-EAL2_808p01990	c-di-GMP	eac-EAL2_808p02000	Antisense	COG2963	transposase IS3/IS911 family protein	No
lnn-F0161_10625	T-box	lnn-F0161_10620	Antisense	COG2963	transposase	No
pdh-B9T62_04600	ykkC / Guanidine	pdh-B9T62_04595	Antisense	COG1943	IS200/IS605 family transposase	No
selt-BCS37_03955	Cobalamin	selt-BCS37_03960	Antisense	COG2963	Transposase and inactivated derivatives	No
tsc-TSC_c17270	c-di-GMP	tsc-TSC_c17280	Antisense	COG3415	Transposase and inactivated derivatives	No
aia-AWH56_001000	T-box	aia-AWH56_000995	Antisense	---	transposase	No
sbo-SBO_1209	Cobalamin	sbo-SBO_1210	Sense	---	pseudogene	No
fnn-FSC774_04050	TPP	fnn-FSC774_04055	Sense	---	pseudogene	No
mboi-DQF64_14040	TPP	mboi-DQF64_14035	Antisense	---	pseudogene	No
tgr-Tgr7_0618	Cobalamin	tgr-Tgr7_0619	Antisense	---	pseudogene	No
oar-OA238_c46510	TPP	oar-OA238_c46500	Sense	---	hypothetical protein	No
lbh-Lbuc_2326	T-box	lbh-Lbuc_2325	Sense	---	hypothetical protein	No
def-CNY67_06545	Glycine	def-CNY67_06540	Sense	COG2703	Hemerythrin	No
tpz-Tph_c13620	Cobalamin	tpz-Tph_c13630	Sense	COG0726	polysaccharide deacetylase	No
kzo-NCTC404_02718	T-box	kzo-NCTC404_02719	Antisense	COG0730	Sulfite exporter TauE/SafE	No
eha-Ethha_1945	c-di-GMP	eha-Ethha_1946	Antisense	COG3436	IS66 Orf2 family protein	No
cale-FDN13_10435	MOCO_RNA_motif	cale-FDN13_10440	Sense	COG1142	4Fe-4S dicluster domain-containing protein	No
thu-AC731_003545	AAC_AAD_leader	thu-AC731_003540	Sense	COG0110	type B chloramphenicol O-acetyltransferase	No
fva-FV113G1_32050	Cobalamin	fva-FV113G1_32040	Antisense	---	hypothetical protein	No
nsr-NS506_02699	ykoK / M-box	nsr-NS506_02698	Sense	---	hypothetical protein	No
