# Supplementary material for: Antisense-acting riboswitches: A poorly characterized yet important model of transcriptional regulation in prokaryotic organisms
Source: PLoS One. 2023 Feb 21;18(2):e0281744. doi: 10.1371/journal.pone.0281744 (PMC9943018; doi:10.1371/journal.pone.0281744)
Supplement: S5 Table — (XLSX) [file pone.0281744.s005.xlsx]

## Sheet: Pseudogenes
Pseudogene	Antisense-acting riboswitch	Upstream gene	Transcription direction	COG	COG description	Consistency
bacp-SB24_06455	Purine	bacp-SB24_06450	Sense	COG0041	N5-carboxyaminoimidazole ribonucleotide mutase	Yes
crs-FQB35_11485	TPP	crs-FQB35_11490	Sense	COG0351	bifunctional hydroxymethylpyrimidine kinase/phosphomethylpyrimidine ki	Yes
lnn-F0161_06915	FMN	lnn-F0161_06910	Sense	COG0117	bifunctional diaminohydroxyphosphoribosylaminopyrimidine deaminase/5-a	Yes
lpak-GDS87_22790	SAM	lpak-GDS87_22795	Sense	COG1878	cyclase family protein	Yes
mesm-EJ066_09470	Cobalamin	mesm-EJ066_09465	Sense	COG4638	aromatic ring-hydroxylating dioxygenase subunit alpha	Yes
mlb-MLBr02668	ykoK / M-box	mlb-MLBr02667	Sense	COG1914	possible membrane transport protein	Yes
mmal-CKJ54_12460	ykoK / M-box	mmal-CKJ54_12455	Sense	COG5651	PPE-repeat proteins	Yes
mpag-C0J29_15460	ykoK / M-box	mpag-C0J29_15465	Sense	COG5651	PPE family protein	Yes
nfv-FAH67_07590	Glycine	nfv-FAH67_07595	Sense	COG0404	glycine cleavage system aminomethyltransferase GcvT	Yes
nsi-A6J88_06455	Glycine	nsi-A6J88_06460	Sense	COG0404	glycine cleavage system protein T	Yes
oek-FFI11_001160	FMN	oek-FFI11_001165	Sense	COG3201	nicotinamide mononucleotide transporter	Yes
plp-Ple7327_1638	ykkC / Guanidine	plp-Ple7327_1637	Sense	COG0010	arginase family hydrolase, arginase/agmainase/formiminoglutamate hydro	Yes
slp-Slip_0637	ydaO-yuaA	slp-Slip_0636	Sense	COG1125	glycine betaine/L-proline ABC transporter, ATPase subunit	Yes
tbo-Thebr_0876	MOCO_RNA_motif	tbo-Thebr_0877	Sense	COG1763	molybdopterin-guanine dinucleotide biosynthesis protein B	Yes
tex-Teth514_1384	MOCO_RNA_motif	tex-Teth514_1385	Sense	COG1763	molybdopterin-guanine dinucleotide biosynthesis protein B	Yes
thx-Thet_1517	MOCO_RNA_motif	thx-Thet_1516	Sense	COG1763	molybdopterin-guanine dinucleotide biosynthesis protein B	Yes
twi-Thewi_0380	MOCO_RNA_motif	twi-Thewi_0381	Sense	COG1763	molybdopterin-guanine dinucleotide biosynthesis protein B	Yes
txy-Thexy_2017	c-di-GMP	txy-Thexy_2016	Sense	COG2206	diguanylate cyclase and metal dependent phosphohydrolase	Yes
avm-JQX13_05915	TPP	avm-JQX13_05920	Antisense	COG2059	chromate efflux transporter	Yes
bnt-GSN03_15970	ydaO-yuaA	bnt-GSN03_15975	Antisense	COG0500	methyltransferase domain-containing protein	Yes
clos-DMR38_17255	T-box	clos-DMR38_17250	Sense	COG0441	threonine--tRNA ligase	Yes
cmah-C1I91_13220	T-box	cmah-C1I91_13225	Sense	COG3344	group II intron reverse transcriptase/maturase	Yes
lze-KG087_13980	T-box	lze-KG087_13975	Sense	COG4166	peptide ABC transporter substrate-binding protein	Yes
mot-LTS72_10810	ykoK / M-box	mot-LTS72_10805	Sense	COG5651	PPE family protein	Yes
rmar-GBA65_11255	c-di-GMP	rmar-GBA65_11260	Sense	COG1472	transmembrane domain-containing protein	Yes
dmi-Desmer_0488	Cobalamin	dmi-Desmer_0487	Antisense	COG1180	anaerobic ribonucleoside-triphosphate reductase activating protein	No
eav-EH197_11650	Cobalamin	eav-EH197_11655	Sense	COG4577	BMC domain-containing protein	No
pbut-DTO10_26255	Glycine	pbut-DTO10_26250	Sense	COG1840	extracellular solute-binding protein	No
pne-Pnec_1760	Glycine	pne-Pnec_1759	Antisense	COG0454	GCN5-related N-acetyltransferase	No
mcab-HXZ27_03575	Cobalamin	mcab-HXZ27_03580	Sense	COG1819	glycosyltransferase family 1 protein	No
pmar-B0X71_08860	SAM	pmar-B0X71_08865	Sense	COG0789	Predicted transcriptional regulators	No
asl-Aeqsu_2963	TPP	asl-Aeqsu_2962	Sense	---	hypothetical protein	No
bdq-CIK05_11705	c-di-GMP	bdq-CIK05_11710	Antisense	---	hypothetical protein	No
dax-FDQ92_03160	Cobalamin	dax-FDQ92_03155	Antisense	COG1243	Histone acetyltransferase	No
fsy-FsymDg_2117	Cobalamin	fsy-FsymDg_2118	Antisense	---	hypothetical protein	No
pve-UC34_14080	ykkC / Guanidine	pve-UC34_14085	Sense	COG1028	Dehydrogenases with different specificities	No
rhw-BFN03_18825	SAM	rhw-BFN03_18820	Sense	COG0123	Deacetylases, including yeast histone deacetylase and acetoin utilizat	No
seqi-A6J79_10630	T-box	seqi-A6J79_10625	Sense	---	hypothetical protein	No
nha-Nham_0949	crcB / Fluoride	nha-Nham_0948	Antisense	COG0730	protein of unknown function DUF81	No
bsm-BSM4216_1983	TPP	bsm-BSM4216_1982	Antisense	---	pseudogene	No
cwe-CO701_07325	TPP	cwe-CO701_07330	Antisense	---	pseudogene	No
lpx-ASU28_08270	ykoK / M-box	lpx-ASU28_08265	Sense	---	pseudogene	No
mlb-MLBr01535	ykoK / M-box	mlb-MLBr01534	Sense	---	pseudogene	No
mtua-CSH63_05160	Cobalamin	mtua-CSH63_05165	Sense	---	pseudogene	No
ntr-B0W44_03345	PreQ1	ntr-B0W44_03340	Sense	---	pseudogene	No
psea-WY02_05485	crcB / Fluoride	psea-WY02_05480	Sense	---	pseudogene	No
svl-Strvi_6288	Cobalamin	svl-Strvi_6287	Antisense	---	pseudogene	No
wvi-Weevi_1612	Purine	wvi-Weevi_1613	Antisense	COG0745	two component transcriptional regulator, winged helix family	No
amij-EQM06_10545	c-di-GMP	amij-EQM06_10550	Antisense	COG2606	YbaK/EbsC family protein	No
lsk-J5X98_21910	crcB / Fluoride	lsk-J5X98_21905	Sense	---	hypothetical protein	No
