# Supplementary material for: Antisense-acting riboswitches: A poorly characterized yet important model of transcriptional regulation in prokaryotic organisms
Source: PLoS One. 2023 Feb 21;18(2):e0281744. doi: 10.1371/journal.pone.0281744 (PMC9943018; doi:10.1371/journal.pone.0281744)
Supplement: S6 Table — (XLSX) [file pone.0281744.s006.xlsx]

## Sheet: Hypothetical proteins
Hypothetical protein	Antisense-acting riboswitch	Gene size	Upstream gene	Transcription direction	COG	COG description	Consistency
lsg-lse_1049	Cobalamin	189	lsg-lse_1050	Sense	COG1454	propanol dehydrogenase	Yes
rpy-Y013_10415	Cobalamin	159	rpy-Y013_10410	Sense	COG0614	ABC transporter substrate-binding protein	Yes
rpy-Y013_14535	Cobalamin	159	rpy-Y013_14530	Sense	COG0614	ABC transporter substrate-binding protein	Yes
amed-B224_0672	c-di-GMP	129	amed-B224_0671	Sense	COG3325	chitinase	Yes
dec-DCF50_p1698	c-di-GMP	114	dec-DCF50_p1699	Sense	COG2206	HD-GYP hydrolase domain containing protein	Yes
dov-DSCO28_70960	Cobalamin	168	dov-DSCO28_70950	Sense	COG3539	P pilus assembly protein, pilin FimA	Yes
elm-ELI_4146	c-di-GMP	207	elm-ELI_4145	Sense	COG2165	Type II secretory pathway, pseudopilin PulG	Yes
pib-BBD41_14935	c-di-GMP	189	pib-BBD41_14940	Sense	COG4719	Uncharacterized protein conserved in bacteria	Yes
abas-ACPOL_5155	Cobalamin	123	abas-ACPOL_5154	Sense	COG2087	Adenosylcobinamide-phosphate guanylyltransferase	Yes
bhl-Bache_2223	Cobalamin	159	bhl-Bache_2224	Sense	COG1629	TonB-dependent receptor	Yes
bvl-BF3285c2_0291	Cobalamin	156	bvl-BF3285c2_0290	Sense	COG0614	iron compound ABC transporter periplasmic iron compound-binding protei	Yes
cko-CKO_00803	Cobalamin	153	cko-CKO_00802	Sense	COG1797	Cobyrinic acid a,c-diamide synthase	Yes
dhy-DESAM_21377	Cobalamin	189	dhy-DESAM_21378	Sense	COG0209	Ribonucleoside-diphosphate reductase	Yes
dmx-X792_03180	Cobalamin	105	dmx-X792_03185	Sense	COG2038	nicotinate-nucleotide--dimethylbenzimidazole phosphoribosyltransferase	Yes
dti-Desti_5588	Cobalamin	162	dti-Desti_5589	Sense	COG2087	adenosyl cobinamide kinase/adenosyl cobinamide phosphate guanylyltrans	Yes
gak-X907_0913	Cobalamin	123	gak-X907_0914	Sense	COG0614	iron compound ABC transporter periplasmic substrate-binding protein	Yes
gdi-GDI2573	Cobalamin	165	gdi-GDI2572	Sense	COG0620	5-methyltetrahydropteroyltriglutamate--homocysteine methyltransferas	Yes
hmc-HYPMC_0280	Cobalamin	228	hmc-HYPMC_0281	Sense	COG4206	TonB-dependent receptor plug	Yes
ibu-IB211_00811	Cobalamin	249	ibu-IB211_00810c	Sense	COG1520	FOG: WD40-like repeat	Yes
lab-LA76x_4124	Cobalamin	279	lab-LA76x_4125	Sense	COG0620	5-methyltetrahydropteroyltriglutamate--homocysteine S-methyltransferas	Yes
lcp-LC55x_0821	Cobalamin	192	lcp-LC55x_0820	Sense	COG4206	tonB-dependent vitamin B12 receptor	Yes
lez-GLE_0966	Cobalamin	234	lez-GLE_0965	Sense	COG0620	5-methyltetrahydropteroyltriglutamate--homocysteine S-methyltransferas	Yes
lez-GLE_0974	Cobalamin	249	lez-GLE_0973	Sense	COG0209	ribonucleoside-diphosphate reductase, alpha subunit	Yes
lgu-LG3211_0752	Cobalamin	246	lgu-LG3211_0751	Sense	COG4206	tonB-dependent vitamin B12 receptor	Yes
llu-AKJ09_01879	Cobalamin	114	llu-AKJ09_01880	Sense	COG0209	Ribonucleotide reductase of class Ia	Yes
micb-MicB006_2724	Cobalamin	234	micb-MicB006_2725	Sense	COG0209	ribonucleotide reductase of class Ia	Yes
mmin-MMIN_08690	Cobalamin	213	mmin-MMIN_08680	Sense	COG5651	PPE-repeat proteins	Yes
mrm-A7982_12927	Cobalamin	213	mrm-A7982_12928	Sense	COG0209	Ribonucleotide reductase of class Ia	Yes
nso-NIASO_16170	Cobalamin	174	nso-NIASO_16175	Sense	COG0620	5-methyltetrahydropteroyltriglutamate--homocysteine methyltransferase	Yes
obt-OPIT5_27815	Cobalamin	204	obt-OPIT5_27810	Sense	COG0620	5-methyltetrahydropteroyltriglutamate--homocysteine methyltransferase	Yes
och-CES85_1502	Cobalamin	165	och-CES85_1501	Sense	COG4206	tonB dependent receptor family protein	Yes
paen-P40081_02760	Cobalamin	183	paen-P40081_02755	Sense	COG1328	oxidoreductase	Yes
pbo-PACID_11190	Cobalamin	195	pbo-PACID_11200	Sense	COG1884	Methylmalonyl-CoA mutase, small subunit	Yes
pfb-VO64_5760	Cobalamin	198	pfb-VO64_5761	Sense	COG0523	CobW GTPase involved in cobalt insertion for B12 biosynthesis	Yes
pra-PALO_07745	Cobalamin	108	pra-PALO_07740	Sense	COG1884	methylmalonyl-CoA mutase, small subunit	Yes
rce-RC1_0320	Cobalamin	186	rce-RC1_0319	Sense	COG1328	anaerobic ribonucleoside-triphosphate reductase	Yes
same-SAMCFNEI73_pC2025	Cobalamin	150	same-SAMCFNEI73_pC2024	Sense	COG0614	Fe III ABC transporter periplasmic-binding protein	Yes
slr-L21SP2_2064	Cobalamin	153	slr-L21SP2_2063	Sense	COG0614	Vitamin B12 ABC transporter, B12-binding component BtuF	Yes
syv-AWQ23_15530	Cobalamin	252	syv-AWQ23_15535	Sense	COG0620	5-methyltetrahydropteroyltriglutamate--homocysteine methyltransferase	Yes
tbi-Tbis_3499	Cobalamin	144	tbi-Tbis_3498	Sense	COG0614	periplasmic binding protein	Yes
tped-TPE_0047	Cobalamin	165	tped-TPE_0048	Sense	COG0614	iron compound ABC transporter periplasmic iron compound-binding protei	Yes
vta-B1447	Cobalamin	141	vta-B1448	Sense	COG1903	putative cobalt-precorrin-6A synthase [deacetylating]	Yes
avl-AvCA_06720	FMN	108	avl-AvCA_06730	Sense	COG0307	riboflavin synthase subunit alpha	Yes
goh-B932_1182	FMN	126	goh-B932_1183	Sense	COG0117	bifunctional riboflavin biosynthesis protein RibD	Yes
gsn-YC6258_00895	FMN	114	gsn-YC6258_00894	Sense	COG0697	putative permease, DMT superfamily	Yes
lgv-LCGL_0916	FMN	141	lgv-LCGL_0917	Sense	COG3601	Predicted membrane protein	Yes
lsn-LSA_00790	FMN	171	lsn-LSA_00780	Sense	COG3601	Predicted membrane protein	Yes
sanc-SANR_1553	FMN	114	sanc-SANR_1552	Sense	COG3601	Predicted membrane protein	Yes
sbk-SHEWBE_0396	FMN	141	sbk-SHEWBE_0397	Sense	COG0108	3,4-dihydroxy-2-butanone-4-phosphate synthase	Yes
scg-SCI_1484	FMN	93	scg-SCI_1483	Sense	COG3601	Predicted membrane protein	Yes
sha-SH1426	FMN	102	sha-SH1427	Sense	COG3601	Predicted membrane protein	Yes
sib-SIR_0385	FMN	168	sib-SIR_0386	Sense	COG3601	Predicted membrane protein	Yes
sino-SS05631_c22960	FMN	153	sino-SS05631_c22970	Sense	COG0054	6,7-dimethyl-8-ribityllumazine synthase	Yes
slu-KE3_0644	FMN	105	slu-KE3_0645	Sense	COG0117	Pyrimidine deaminase	Yes
ssui-T15_1762	FMN	120	ssui-T15_1761	Sense	COG3601	Predicted membrane protein	Yes
sxi-SXIM_03180	FMN	207	sxi-SXIM_03190	Sense	COG0117	riboflavin biosynthesis protein RibD	Yes
hcv-FTV88_0243	glmS	150	hcv-FTV88_0244	Sense	COG0449	glutamine-fructose-6-phosphate transaminase	Yes
bhm-D558_0500	Glycine	189	bhm-D558_0499	Sense	COG0404	glycine cleavage system T protein	Yes
esj-SJ05684_c15970	Glycine	120	esj-SJ05684_c15980	Sense	COG0404	Aminomethyltransferase	Yes
lcp-LC55x_3613	Glycine	138	lcp-LC55x_3614	Sense	COG0403	glycine dehydrogenase	Yes
mhib-MHIB_14040	Glycine	198	mhib-MHIB_14050	Sense	COG0403	putative glycine dehydrogenase	Yes
psim-KR76_00094	Glycine	123	psim-KR76_12865	Sense	COG0403	Glycine dehydrogenase [decarboxylating]	Yes
rin-ACS15_3586	Glycine	126	rin-ACS15_3587	Sense	COG0404	glycine cleavage system T protein	Yes
skh-STH12_02840	Glycine	156	skh-STH12_02839	Sense	COG1115	Amino-acid carrier protein AlsT	Yes
spi-MGAS10750_Spy1129	Glycine	171	spi-MGAS10750_Spy1128	Sense	COG1115	Na+/alanine symporter	Yes
stre-GZL_07483	Glycine	147	stre-GZL_07484	Sense	COG0403	glycine dehydrogenase	Yes
pse-NH8B_1413	Glycine	240	pse-NH8B_1412	Sense	COG0112	glycine/serine hydroxymethyltransferase	Yes
aia-AWH56_019820	Lysine	177	aia-AWH56_019825	Sense	COG0329	4-hydroxy-tetrahydrodipicolinate synthase	Yes
cbar-PATL70BA_1466	Lysine	132	cbar-PATL70BA_1467	Sense	COG0329	4-hydroxy-tetrahydrodipicolinate synthase	Yes
ded-DHBDCA_p515	Lysine	126	ded-DHBDCA_p516	Sense	COG0019	Diaminopimelate decarboxylase	Yes
dgi-Desgi_2563	Lysine	153	dgi-Desgi_2562	Sense	COG0019	diaminopimelate decarboxylase	Yes
sca-SCA_1288	Lysine	93	sca-SCA_1287	Sense	COG0833	lysine-specific permease	Yes
vvy-VV1348	Lysine	120	vvy-VV1347	Sense	COG1757	Na+/H+ antiporter	Yes
lao-AOX59_10995	Purine	237	lao-AOX59_10990	Sense	COG2252	guanine permease	Yes
vff-VITFI_CDS1341	SAM	129	vff-VITFI_CDS1342	Sense	COG0499	Adenosylhomocysteinase	Yes
bah-BAMEG_5280	SAM	141	bah-BAMEG_5278	Sense	COG1135	ABC transporter, ATP-binding protein	Yes
bami-KSO_004230	SAM	147	bami-KSO_004235	Sense	COG1135	methionine ABC transporter ATP-binding protein	Yes
bcz-BCE33L4712	SAM	183	bcz-BCE33L4711	Sense	COG1135	ABC transporter, ATP-binding protein	Yes
bst-GYO_3577	SAM	171	bst-GYO_3576	Sense	COG1135	YusC	Yes
dni-HX89_05640	SAM	270	dni-HX89_05645	Sense	COG2141	alkanesulfonate monooxygenase	Yes
hcv-FTV88_0496	SAM	141	hcv-FTV88_0495	Sense	COG2873	O-acetylhomoserine aminocarboxypropyltransferase	Yes
hmo-HM1_1729	SAM	132	hmo-HM1_1730	Sense	COG0626	cystathionine gamma-synthase, putative	Yes
hsw-Hsw_1648	SAM	243	hsw-Hsw_1649	Sense	COG0175	phosphoadensine phosphosulfate reductase	Yes
mgot-MgSA37_02978	SAM	99	mgot-MgSA37_02979	Sense	COG2873	O-succinylhomoserine sulfhydrylase	Yes
rhb-NY08_4529	SAM	195	rhb-NY08_4530	Sense	COG0747	Oligopeptide ABC transporter, periplasmic oligopeptide-binding protein	Yes
ain-Acin_0111	T-box	213	ain-Acin_0110	Sense	COG0059	ketol-acid reductoisomerase	Yes
bby-CY96_08215	T-box	195	bby-CY96_08220	Sense	COG2502	asparagine synthase	Yes
bmob-MLA2C4_09175	T-box	195	bmob-MLA2C4_09180	Sense	COG2502	asparagine synthetase A	Yes
bsm-BSM4216_2106	T-box	120	bsm-BSM4216_2105	Sense	COG0147	Anthranilate synthaseaminase component	Yes
bsm-BSM4216_2835	T-box	186	bsm-BSM4216_2834	Sense	COG0441	Threonyl-tRNA synthetase	Yes
bthu-YBT1518_10115	T-box	195	bthu-YBT1518_10120	Sense	COG2502	asparagine synthetase AsnA	Yes
bthv-CQJ30_14560	T-box	258	bthv-CQJ30_14565	Sense	COG0028	acetolactate synthase, large subunit, biosynthetic type	Yes
btro-FJR70_01495	T-box	195	btro-FJR70_01500	Sense	COG2502	aspartate--ammonia ligase	Yes
bvm-B9C48_09485	T-box	192	bvm-B9C48_09480	Sense	COG0441	threonine--tRNA ligase	Yes
bwd-CT694_09635	T-box	225	bwd-CT694_09640	Sense	COG2502	aspartate--ammonia ligase	Yes
cfm-BJL90_21100	T-box	297	cfm-BJL90_21105	Sense	COG1171	threonine ammonia-lyase	Yes
cml-BN424_1286	T-box	117	cml-BN424_1287	Sense	COG0525	valyl-tRNA synthetase	Yes
cml-BN424_507	T-box	144	cml-BN424_506	Sense	COG2873	O-acetylhomoserine aminocarboxypropyltransferase/cysteine synthase fam	Yes
elm-ELI_1661	T-box	105	elm-ELI_1662	Sense	COG0147	anthranilate synthase component I	Yes
far-ABE41_013835	T-box	285	far-ABE41_013830	Sense	COG0525	valine--tRNA ligase	Yes
hmo-HM1_1795	T-box	123	hmo-HM1_1797	Sense	COG0016	phenylalanyl-tRNA synthetase, alpha subunit	Yes
ibu-IB211_00182c	T-box	156	ibu-IB211_00183	Sense	COG0060	Isoleucyl-tRNA synthetase	Yes
ibu-IB211_02951	T-box	132	ibu-IB211_02950c	Sense	COG0441	Threonyl-tRNA synthetase	Yes
ldx-LH506_01885	T-box	255	ldx-LH506_01890	Sense	COG0525	valine--tRNA ligase	Yes
lhi-JP39_04565	T-box	216	lhi-JP39_04570	Sense	COG0525	valine--tRNA ligase	Yes
lys-LBYS11_16880	T-box	285	lys-LBYS11_16875	Sense	COG0441	threonine--tRNA ligase	Yes
palb-EJC50_29700	T-box	264	palb-EJC50_29695	Sense	COG0119	2-isopropylmalate synthase	Yes
pgq-FK545_17055	T-box	210	pgq-FK545_17060	Sense	COG0441	threonine--tRNA ligase	Yes
pri-PRIO_5111	T-box	174	pri-PRIO_5110	Sense	COG0060	Isoleucine-tRNA ligase 2	Yes
pste-PSTEL_06070	T-box	204	pste-PSTEL_06075	Sense	COG0119	2-isopropylmalate synthase	Yes
pth-PTH_0524	T-box	156	pth-PTH_0525	Sense	COG0115	branched-chain amino acid aminotransferase/4-amino-4-deoxychorismate l	Yes
rus-RBI_II00648	T-box	132	rus-RBI_II00647	Sense	COG0162	tyrosyl-tRNA synthetase	Yes
sld-T261_6097	T-box	159	sld-T261_6096	Sense	COG0060	Isoleucine--tRNA ligase	Yes
spat-A0O21_06380	T-box	183	spat-A0O21_06375	Sense	COG0013	alanine--tRNA ligase	Yes
ssp-SSP1380	T-box	78	ssp-SSP1379	Sense	COG0147	anthranilate synthase component I	Yes
taz-TREAZ_1968	T-box	129	taz-TREAZ_1969	Sense	COG0441	threonine--tRNA ligase	Yes
acu-Atc_2286	TPP	75	acu-Atc_2287	Sense	COG0422	Thiamin biosynthesis protein ThiC	Yes
apn-Asphe3_37090	TPP	153	apn-Asphe3_37080	Sense	COG4721	Predicted membrane protein	Yes
arf-AR1Y2_1222	TPP	135	arf-AR1Y2_1223	Sense	COG2104	Sulfur carrier protein ThiS	Yes
cdn-BN940_17881	TPP	126	cdn-BN940_17886	Sense	COG0422	Hydroxymethylpyrimidine phosphate synthase ThiC	Yes
eak-EKH55_3970	TPP	132	eak-EKH55_3971	Sense	COG0422	Hydroxymethylpyrimidine phosphate synthase ThiC	Yes
gjf-M493_02185	TPP	135	gjf-M493_02190	Sense	COG0422	phosphomethylpyrimidine synthase	Yes
hhd-HBHAL_1755	TPP	96	hhd-HBHAL_1754	Sense	COG0715	ABC-type transport system extracellular binding protein	Yes
msu-MS0678	TPP	147	msu-MS0677	Sense	COG0351	ThiD protein	Yes
mya-MORIYA_2744	TPP	129	mya-MORIYA_2743	Sense	COG0422	thiamin	Yes
ova-OBV_15740	TPP	237	ova-OBV_15750	Sense	COG4732	Predicted membrane protein	Yes
pfuw-KF707C_52290	TPP	138	pfuw-KF707C_52280	Sense	COG0422	thiamin biosynthesis protein ThiC	Yes
same-SAMCFNEI73_pC1977	TPP	174	same-SAMCFNEI73_pC1978	Sense	COG0422	phosphomethylpyrimidine synthase ThiC	Yes
vir-X953_17040	TPP	159	vir-X953_17045	Sense	COG0715	nitrate ABC transporter substrate-binding protein	Yes
arr-ARUE_c09720	ydaO-yuaA	231	arr-ARUE_c09730	Sense	COG0791	Cell wall-associated hydrolases	Yes
gee-GM3708_2640	ydaO-yuaA	156	gee-GM3708_2641	Sense	COG1055	arsenic efflux pump protein	Yes
mvz-myaer102_31390	ydaO-yuaA	183	mvz-myaer102_31380	Sense	COG1055	arsenical pump membrane protein	Yes
noa-BKM31_53515	ydaO-yuaA	210	noa-BKM31_53510	Sense	COG0791	Cell wall-associated hydrolases	Yes
mad-HP15_3148	ykkC / Guanidine	135	mad-HP15_3146	Sense	COG3665	urea carboxylase-associated protein 2	Yes
pdec-H1Q58_12650	ykkC / Guanidine	144	pdec-H1Q58_12655	Sense	COG2076	multidrug efflux SMR transporter	Yes
efau-EFAU085_01482	ykoK / M-box	120	efau-EFAU085_01481	Sense	COG0772	cell cycle protein, FtsW/RodA/SpoVE family	Yes
rbp-B6259_07840	ykoK / M-box	288	rbp-B6259_07845	Sense	COG0474	magnesium-translocating P-type ATPase	Yes
svr-CP971_28430	ykoK / M-box	234	svr-CP971_28435	Sense	COG1914	divalent metal cation transporter	Yes
xpo-XPG1_1504	yybP-ykoY	153	xpo-XPG1_1503	Sense	COG1971	conserved membrane protein of unknown function	Yes
aasc-A4S02_08380	Cobalamin	195	aasc-A4S02_08385	Antisense	COG4290	Guanyl-specific ribonuclease Sa	Yes
ahat-ADCFC_16390	FMN	210	ahat-ADCFC_16380	Sense	COG3601	riboflavin transporter	Yes
arx-ARZXY2_4335	ydaO-yuaA	639	arx-ARZXY2_4336	Sense	COG0791	Cell wall-associated hydrolases	Yes
bac-BamMC406_2372	Cobalamin	711	bac-BamMC406_2371	Sense	COG4139	transport system permease protein	Yes
bacq-DOE78_23170	c-di-GMP	465	bacq-DOE78_23175	Sense	COG1595	RNA polymerase subunit sigma-24	Yes
bcon-NL30_23550	SAM	252	bcon-NL30_23545	Sense	COG0702	NmrA family transcriptional regulator	Yes
bel-BE61_03130	Cobalamin	210	bel-BE61_03140	Sense	COG1629	TonB-dependent receptor	Yes
bel-BE61_17460	Cobalamin	348	bel-BE61_17470	Sense	COG1629	Outer membrane receptor proteins, mostly Fe transport	Yes
bhk-B4U37_19780	c-di-GMP	426	bhk-B4U37_19785	Antisense	COG0346	Lactoylglutathione lyase and related lyases	Yes
blat-WK25_11915	Cobalamin	408	blat-WK25_11910	Sense	COG4139	iron ABC transporter	Yes
boo-E2K80_11480	Cobalamin	669	boo-E2K80_11485	Sense	COG0747	ABC transporter substrate-binding protein	Yes
bpit-BPIT_11950	c-di-GMP	876	bpit-BPIT_11940	Sense	COG1032	oxidoreductase	Yes
bprs-CK3_27130	Glycine	552	bprs-CK3_27140	Sense	COG3943	Fic/DOC family.	Yes
bwh-A9C19_05000	Lysine	345	bwh-A9C19_05005	Sense	COG0527	aspartate kinase	Yes
bwh-A9C19_06445	c-di-GMP	606	bwh-A9C19_06440	Antisense	COG0681	signal peptidase I	Yes
cag-Cagg_1339	crcB / Fluoride	201	cag-Cagg_R0018	Antisense	---	tRNA-Met	Yes
ccl-Clocl_2987	c-di-GMP	159	ccl-Clocl_2988	Antisense	COG0370	ferrous iron transporter FeoB	Yes
cga-Celgi_0865	SAM	456	cga-Celgi_0866	Antisense	COG2141	putative F420-dependent oxidoreductase	Yes
ctet-BN906_00795	Cobalamin	261	ctet-BN906_00794	Antisense	COG0719	FeS cluster assembly protein	Yes
cue-CULC0102_0847	Cobalamin	222	cue-CULC0102_0848	Antisense	COG0057	glyceraldehyde-3-phosphate dehydrogenase	Yes
cyb-CYB_2095	glnA	135	cyb-CYB_2094	Sense	COG1314	preprotein translocase, SecG subunit	Yes
def-CNY67_00610	Glycine	318	def-CNY67_00615	Sense	---	beta-aspartyl-peptidase	Yes
dei-C4375_06795	c-di-GMP	396	dei-C4375_06800	Antisense	COG0593	chromosomal replication initiator protein DnaA	Yes
dek-DSLASN_30290	FMN	183	dek-DSLASN_30300	Sense	COG0108	3,4-dihydroxy-2-butanone 4-phosphate synthase	Yes
dmi-Desmer_3119	ydaO-yuaA	582	dmi-Desmer_3118	Sense	COG0372	citrate synthase	Yes
dru-Desru_1588	c-di-GMP	927	dru-Desru_1587	Sense	---	Late competence development protein ComFB	Yes
fpla-A4U99_13235	Cobalamin	225	fpla-A4U99_18615	Sense	---	potassium-transporting ATPase subunit F	Yes
fra-Francci3_2989	ydaO-yuaA	420	fra-Francci3_2988	Sense	COG3409	Peptidoglycan-binding domain 1	Yes
gob-Gobs_2235	SAM	927	gob-Gobs_2236	Sense	---	sulfotransferase	Yes
htr-EPV75_05495	c-di-GMP	153	htr-EPV75_05500	Antisense	COG2239	magnesium transporter	Yes
lagr-FJQ98_05635	T-box	210	lagr-FJQ98_05640	Sense	COG0060	isoleucine--tRNA ligase	Yes
lcy-LC20004_01705	SAM	195	lcy-LC20004_01700	Antisense	COG0276	ferrochelatase	Yes
lwi-UE46_01985	T-box	654	lwi-UE46_01980	Sense	COG0474	magnesium ABC transporter ATPase	Yes
maub-MAUB_39980	ykoK / M-box	228	maub-MAUB_39970	Sense	COG2239	Mg/Co/Ni transporter MgtE	Yes
mfg-K6L26_07060	ykoK / M-box	399	mfg-K6L26_07055	Antisense	COG3733	primary-amine oxidase	Yes
mgeo-CFI10_12420	ykkC / Guanidine	576	mgeo-CFI10_12415	Sense	COG2207	AraC family transcriptional regulator	Yes
mind-mvi_12950	Cobalamin	123	mind-mvi_12960	Sense	COG1629	TonB-dependent receptor	Yes
msen-K3U95_23740	ykoK / M-box	399	msen-K3U95_23745	Sense	COG0252	asparaginase	Yes
mste-MSTE_04858	ykoK / M-box	351	mste-MSTE_04857	Sense	COG1914	putative membrane transport protein	Yes
oih-OB0393	T-box	897	oih-OB0394	Antisense	COG1695	Predicted transcriptional regulators	Yes
pbj-VN24_07230	ydaO-yuaA	234	pbj-VN24_07235	Antisense	COG1414	IclR family transcriptional regulator	Yes
pcn-TIB1ST10_03075	Cobalamin	141	pcn-TIB1ST10_03080	Sense	COG1884	methylmalonyl-CoA mutase, small subunit	Yes
pcx-LPB68_07880	pfl / ZMP-ZTP	261	pcx-LPB68_07885	Antisense	COG1609	LacI family transcriptional regulator	Yes
pgm-PGRAT_02795	c-di-GMP	525	pgm-PGRAT_02805	Sense	COG1073	alpha/beta hydrolase	Yes
plp-Ple7327_1322	Cobalamin	390	plp-Ple7327_1323	Antisense	COG0510	Predicted choline kinase involved in LPS biosynthesis	Yes
pre-PCA10_06740	FMN	321	pre-PCA10_06750	Sense	COG0307	riboflavin synthase	Yes
pri-PRIO_0608	c-di-GMP	525	pri-PRIO_0609	Antisense	---	putative membrane protein	Yes
ptj-JRJ22_26640	Glycine	156	ptj-JRJ22_26645	Sense	COG0404	glycine cleavage system aminomethyltransferase GcvT	Yes
scy-SCATT_02180	ykoK / M-box	411	scy-SCATT_02170	Sense	COG1914	natural resistance-associated macrophage protein	Yes
scy-SCATT_p04930	ykoK / M-box	411	scy-SCATT_p04920	Sense	COG1914	natural resistance-associated macrophage protein	Yes
sfb-CP974_24140	Cobalamin	249	sfb-CP974_24135	Sense	COG4542	Protein involved in propanediol utilization, and related proteins	Yes
slx-SLAV_34405	Cobalamin	1614	slx-SLAV_34400	Sense	COG1960	Acryloyl-CoA reductase	Yes
strd-NI25_00255	Cobalamin	267	strd-NI25_00250	Antisense	COG1802	GntR family transcriptional regulator	Yes
stre-GZL_04903	ydaO-yuaA	471	stre-GZL_04904	Sense	COG0739	Peptidase M23	Yes
stsi-A4E84_38015	pfl / ZMP-ZTP	1062	stsi-A4E84_38010	Antisense	COG1595	RNA polymerase subunit sigma-70	Yes
tde-TDE_0998	Cobalamin	213	tde-TDE_0997	Sense	COG0334	glutamate dehydrogenase	Yes
tped-TPE_2128	Cobalamin	156	tped-TPE_2127	Sense	COG0334	glutamate dehydrogenase	Yes
tte-TTE2510	ykoK / M-box	339	tte-TTE2509	Sense	COG0474	Cation transport ATPases	Yes
tum-CBW65_05935	Purine	171	tum-CBW65_05940	Sense	COG0515	Serine/threonine protein kinase	Yes
vhl-BME96_16530	TPP	357	vhl-BME96_16535	Sense	COG0715	ABC transporter substrate-binding protein	Yes
glo-Glov_2357	c-di-GMP	219	glo-Glov_2356	Sense	COG0776	histone family protein DNA-binding protein	No
psim-KR76_00123	Cobalamin	141	psim-KR76_17040	Sense	COG0155	Cobalamin biosynthesis protein CobG	No
rac-RA876_02010	Cobalamin	216	rac-RA876_02015	Sense	---	cobalt transporter	No
sted-SPTER_41500	MOCO_RNA_motif	255	sted-SPTER_41490	Sense	COG3284	Acetoin dehydrogenase operon transcriptional activator AcoR	No
chel-AL346_15820	SAM	204	chel-AL346_15815	Sense	COG0431	FMN reductase	No
caqa-MICH65_0041	T-box	120	caqa-MICH65_0040	Sense	---	hypothetical protein	No
egv-EGCR1_14610	T-box	183	egv-EGCR1_14615	Sense	---	pseudogene	No
scw-TU94_10015	TPP	228	scw-TU94_10010	Sense	COG0438	glycosyl transferase family 1	No
mav-MAV_5199	ykoK / M-box	135	mav-MAV_5198	Sense	---	conserved hypothetical protein	No
acou-A5CBH24_08850	Cobalamin	234	acou-A5CBH24_08840	Sense	---	hypothetical protein	No
aic-JK629_13680	TPP	1512	aic-JK629_13675	Antisense	COG1186	peptide chain release factor 2	No
ams-AMIS_6460	c-di-GMP	198	ams-AMIS_6450	Sense	---	hypothetical protein	No
arf-AR1Y2_3051	c-di-GMP	138	arf-AR1Y2_3050	Sense	---	hypothetical protein	No
bby-CY96_15770	ydaO-yuaA	2421	bby-CY96_15775	Antisense		hypothetical protein	No
bko-CKF48_13960	c-di-GMP	468	bko-CKF48_13955	Antisense	---	hypothetical protein	No
blab-EYS05_13885	FMN	180	blab-EYS05_13890	Sense	---	hypothetical protein	No
bmur-ABE28_005235	c-di-GMP	216	bmur-ABE28_005230	Sense	---	pseudogene	No
bmyc-DJ92_2940	SAM	486	bmyc-DJ92_2941	Antisense	---	hypothetical protein	No
bpit-BPIT_31170	c-di-GMP	240	bpit-BPIT_31180	Sense	---	conserved hypothetical protein	No
bpit-BPIT_32200	c-di-GMP	159	bpit-BPIT_32210	Sense	COG0457	FOG: TPR repeat	No
brad-BF49_0779	SAM	165	brad-BF49_0778	Antisense	---	hypothetical protein	No
bsol-FSW04_21760	ydaO-yuaA	336	bsol-FSW04_21765	Sense	COG0739	M23 family metallopeptidase	No
bur-Bcep18194_B2730	SAM	318	bur-Bcep18194_B2729	Sense	---	hypothetical protein	No
bvs-BARVI_03940	Cobalamin	255	bvs-BARVI_03935	Sense	COG2826	integrase	No
cazt-LV780_18500	Cobalamin	225	cazt-LV780_18495	Sense	---	pseudogene	No
cdrk-B9W14_10250	TPP	663	cdrk-B9W14_10245	Antisense	---	hypothetical protein	No
cdrk-B9W14_20185	c-di-GMP	279	cdrk-B9W14_20180	Antisense	COG3436	transposase	No
cgot-J1899_19535	c-di-GMP	198	cgot-J1899_19540	Sense	---	tRNA-Arg	No
chd-Calhy_1863	MOCO_RNA_motif	249	chd-Calhy_1862	Antisense	COG3666	Transposase and inactivated derivatives	No
chd-Calhy_2571	c-di-GMP	546	chd-Calhy_2570	Sense	---	hypothetical protein	No
cprf-K7H06_13515	Glycine	588	cprf-K7H06_13520	Sense	---	hydroxymyristoyl-ACP dehydratase	No
csci-HDCHBGLK_03314	T-box	195	csci-HDCHBGLK_03313	Antisense	---	hypothetical protein	No
csh-Closa_2750	c-di-GMP	687	csh-Closa_2751	Antisense	---	pseudogene	No
cte-CT0407	Cobalamin	198	cte-CT0408	Antisense	---	hypothetical protein	No
cyn-Cyan7425_0141	c-di-GMP	300	cyn-Cyan7425_0140	Sense	---	hypothetical protein	No
dae-Dtox_1976	Cobalamin	234	dae-Dtox_1977	Sense	---	hypothetical protein	No
dalk-DSCA_45810	Cobalamin	249	dalk-DSCA_45820	Sense	---	hypothetical protein	No
dey-HYN24_09900	c-di-GMP	621	dey-HYN24_09905	Antisense	---	hypothetical protein	No
dov-DSCO28_31680	Cobalamin	201	dov-DSCO28_31670	Sense	---	DUF3450 domain-containing protein	No
dsy-DSY0013	c-di-GMP	576	dsy-DSY0012	Antisense	---	hypothetical protein	No
dti-Desti_3352	Cobalamin	225	dti-Desti_3353	Sense	---	hypothetical protein	No
ehr-EHR_11245	ykoK / M-box	258	ehr-EHR_11250	Antisense	---	hypothetical protein	No
elim-B2M23_20120	Cobalamin	756	elim-B2M23_20125	Antisense	---	hypothetical protein	No
elm-ELI_2721	Cobalamin	759	elm-ELI_2722	Antisense	---	fibronectin type III domain protein	No
elm-ELI_4376	Cobalamin	150	elm-ELI_4375	Sense	---	hypothetical protein	No
fro-AALO17_09630	T-box	138	fro-AALO17_09640	Sense	---	hypothetical protein	No
ger-KP004_18780	c-di-GMP	1497	ger-KP004_18785	Antisense	---	hypothetical protein	No
gmr-GmarT_34120	SAM	903	gmr-GmarT_34130	Sense	---	hypothetical protein	No
gwc-GWCH70_1423	T-box	387	gwc-GWCH70_1422	Antisense	---	conserved hypothetical protein	No
hmo-HM1_2679	T-box	132	hmo-HM1_2678	Antisense	---	hypothetical protein	No
jet-L3J17_04865	c-di-GMP	429	jet-L3J17_04860	Sense	COG2165	DUF1559 domain-containing protein	No
lagr-FJQ98_20190	T-box	171	lagr-FJQ98_20185	Sense	COG0147	chorismate-binding protein	No
lrl-LC705_02443	T-box	207	lrl-LC705_02442	Antisense	---	Conserved protein	No
mcg-GL4_1248	Cobalamin	123	mcg-GL4_1249	Antisense	---	hypothetical protein	No
mjd-JDM601_0620	SAM	204	mjd-JDM601_0621	Sense	---	hypothetical protein	No
mmob-F6R98_20270	Cobalamin	405	mmob-F6R98_20265	Antisense	---	pseudogene	No
mtur-CFBS_1897	ykoK / M-box	348	mtur-CFBS_1898	Sense	---	PE family protein	No
palo-E6C60_0101	ydaO-yuaA	114	palo-E6C60_0102	Sense	COG0791	NLP/P60 protein	No
pho-PH0586	MOCO_RNA_motif	636	pho-PH0587	Sense	---	393aa long hypothetical protein	No
phs-C2L64_20335	Glycine	1365	phs-C2L64_20340	Antisense	---	hypothetical protein	No
plx-CW734_01005	Cobalamin	198	plx-CW734_01010	Sense	---	hypothetical protein	No
pnp-IJ22_24910	c-di-GMP	114	pnp-IJ22_24900	Antisense	COG4974	phage integrase	No
ppsc-EHS13_04430	c-di-GMP	1521	ppsc-EHS13_04425	Antisense	---	hypothetical protein	No
psf-PSE_4329	Cobalamin	105	psf-PSE_4328	Sense	---	hypothetical protein	No
pym-AK972_2441	Cobalamin	192	pym-AK972_2440	Sense	---	hypothetical protein	No
rli-RLO149_c008760	TPP	222	rli-RLO149_c008750	Sense	---	MarR-like protein	No
roa-Pd630_LPD07160	Glycine	138	roa-Pd630_LPD07159	Sense	---	hypothetical protein	No
sbh-SBI_05215	TPP	168	sbh-SBI_05214	Antisense	---	hypothetical protein	No
sgd-ELQ87_35325	ydaO-yuaA	795	sgd-ELQ87_35320	Sense	COG0791	NlpC/P60 family protein	No
sgy-Sgly_1073	c-di-GMP	240	sgy-Sgly_1074	Antisense	---	protein of unknown function DUF1659	No
shy-SHJG_5226	SAM	324	shy-SHJG_5227	Sense	COG4320	Uncharacterized protein conserved in bacteria	No
tbz-BK011_01355	Purine	321	tbz-BK011_01360	Antisense	---	hypothetical protein	No
tpz-Tph_c03370	MOCO_RNA_motif	234	tpz-Tph_c03360	Antisense	COG1112	DNA helicase-like protein	No
tsph-KIH39_02605	c-di-GMP	525	tsph-KIH39_02600	Antisense	COG2319	WD40 repeat domain-containing protein	No
xbc-ELE36_13030	Cobalamin	354	xbc-ELE36_13025	Antisense	---	DNA-binding protein	No
