# Supplementary material for: Antisense-acting riboswitches: A poorly characterized yet important model of transcriptional regulation in prokaryotic organisms
Source: PLoS One. 2023 Feb 21;18(2):e0281744. doi: 10.1371/journal.pone.0281744 (PMC9943018; doi:10.1371/journal.pone.0281744)
Supplement: S7 Table — (XLSX) [file pone.0281744.s007.xlsx]

## Sheet: tandem_antisense_acting_riboswi
Gene	Antisense-acting tandem riboswitches	COG	COG description
aacd-LWP59_14940	Glycine / Glycine	---	nuclear transport factor 2 family protein
amq-AMETH_3004	Glycine / Glycine	---	isomerase
dov-DSCO28_70960	Cobalamin / c-di-GMP	---	Hypothetical protein
egv-EGCR1_14610	T-box / T-box	---	Hypothetical protein
rin-ACS15_3586	Glycine / Glycine	---	Hypothetical protein
tsc-TSC_c17270	c-di-GMP / c-di-GMP	COG3335	Transposase family protein
bthu-YBT1518_10950	T-box / T-box	COG3547	Transposase family protein
bthu-YBT1518_24240	T-box / T-box	COG3547	Transposase family protein
eac-EAL2_c00320	TPP / TPP	COG3547	Transposase family protein
