# Supplementary material for: Antisense-acting riboswitches: A poorly characterized yet important model of transcriptional regulation in prokaryotic organisms
Source: PLoS One. 2023 Feb 21;18(2):e0281744. doi: 10.1371/journal.pone.0281744 (PMC9943018; doi:10.1371/journal.pone.0281744)
Supplement: S1 File — (ZIP) [file pone.0281744.s008.zip]

Archive with 11 entries (10 files):
- Software/
- Software/10_generates_table_of_regulated_genes.pl
- Software/8_generates_sense_riboswitches_table_with_genome_positions.pl
- Software/4_debug_table_intergenic_riboswitches.pl
- Software/7_generates_antisense_riboswitches_table_with_genome_positions.pl
- Software/5_finds_antisense_riboswitches.pl
- Software/9_build_final_table_riboswitches_antisense.pl
- Software/2_identifies_3p_intergenic_riboswitches.pl
- Software/1_generation_of_intergenic_sequences.pl
- Software/3_identifies_5p_intergenic_riboswitches.pl
- Software/6_finds_sense_riboswitches.pl
