# Supplementary material for: Antisense-acting riboswitches: A poorly characterized yet important model of transcriptional regulation in prokaryotic organisms
Source: PLoS One. 2023 Feb 21;18(2):e0281744. doi: 10.1371/journal.pone.0281744 (PMC9943018; doi:10.1371/journal.pone.0281744)
Supplement: S1 File — (ZIP) [file pone.0281744.s008.zip › Software/10_generates_table_of_regulated_genes.pl]

open(S,">genes_regulados_antisentido.txt");
open(F,">genes_regulados_antisentido_faltantes.txt");
foreach $renglon (split(/\n/,`cat S2_table.txt`))
	{
	($clase_gen,$id,$phylum,$clase_ribo,$evalue,$cog,$cog_description) = split(/\t/,$renglon);
	($x,$ee) = split(/E/,$evalue);
	$llave = $id."__".$ee;
	push(@orden,$llave);
	$clase_gen{$llave} = $clase_gen;
	$phylum{$llave} = $phylum;
	$ribo{$llave} = $ribo; 
	$evalue{$llave} = $evalue;
	$cog{$llave} = $cog;
	$cog_description{$llave} = $cog_description;
	}

foreach $renglon (split(/\n/,`grep "*" tabla_Riboswitches_antisentido_con_asteriscos.txt`))
	{
	$represent++;
	($rep,$org,$phylum,$org_id,$id,$gene_start,$gen_end,$gen_strand,$ribo,$evalue,$ribo_start,$ribo_end,$ribo_strand) = split(/\t/,$renglon);
	($x,$ee) = split(/e/,$evalue);
	$llave = $id."__".$ee;
	$ok{$llave} = 1;
	$renglon{$llave} = $renglon;
	if (length($org) > 3)
		{
		$org{$llave} = $org;
		$org_id{$llave} = $org_id;
		$phylum{$llave} = $phylum
		}
	$ribo{$llave} = $ribo;
	}

foreach $llave (@orden)
	{
	($id,$evalue) = split(/ /,$llave);
	if ($ok{$llave} > 0)
		{
		($id) = split(/__/,$llave);
		$cog_description = `grep $cog{$llave} cogs_descriptions | cut -f3`;
		chomp($cog_description);

		$gene_descrip = `BLQ_funcion_genes -g $id | cut -f2`;
		chomp($gene_descrip);

		print S "$clase_gen{$llave}\t$org{$llave}\t$phylum{$llave}\t$org_id{$llave}\t$id\t$ribo{$llave}\t$cog{$llave}\t$cog_description\t$gene_descrip\n";
		print   "$clase_gen{$llave}\t$org{$llave}\t$phylum{$llave}\t$org_id{$llave}\t$id\t$ribo{$llave}\t$cog{$llave}\t$cog_description\t$gene_descrip\n";
		$ya{$llave} = 1;
		}
	}

foreach $id (sort keys %ok)
	{
	if ( $ya{$llave} == 1) 
		{ }
	else	{
		print "Falta $renglon\n";
		}
	}
