# Supplementary material for: Antisense-acting riboswitches: A poorly characterized yet important model of transcriptional regulation in prokaryotic organisms
Source: PLoS One. 2023 Feb 21;18(2):e0281744. doi: 10.1371/journal.pone.0281744 (PMC9943018; doi:10.1371/journal.pone.0281744)
Supplement: S1 File — (ZIP) [file pone.0281744.s008.zip › Software/8_generates_sense_riboswitches_table_with_genome_positions.pl]

open(E,">riboswitches_encontrados_5p");
open(D,">riboswitches_no_encontrados_por_distancia_a_gen_5p");
open(T,">riboswitches_no_encontrados_por_tamanios_5p");
open(L,">riboswitches_no_encontrados_por_limitrofes_5p");

foreach $id (split(/\n/,`cat incorrectos_5p`))
	{
	$incorrectos{$id} = 1;
	}

foreach $renglon (split(/\n/,`cat compendio_riboswitches_sentido_filtrados`))
	{
	($id,$ribo,$ini,$fin,$eval) = (split(/ +/,$renglon))[0,2,7,8,15];
	print "$id,$ribo,$ini,$fin,$eval\n";
	($org) = split(/-/,$id);
	if ($ya{$org} < 1) { &longitud_5p }
	$riboswitch_long = abs($ini - $fin + 1);
	$d_ini = $lon_5p{$id} - $ini;
	$d_fin = $lon_5p{$id} - $fin;
	$encontrado = 1;
	if ($riboswitch_long >=  500) { $encontrado = 0; print T "$riboswitch_long\t$renglon\n" }
	if ($d_ini > 500 &&  $d_fin > 500) { $encontrado = 0; print D "$d_ini $d_fin\t$renglon\n" }
	if ($incorrectos{$id} == 1) { $encontrado = 0; print L "$incorrectos{$id}\t$renglon\n" }
	if ($encontrado > 0)
		{
		$x = `BLQ_funcion_genes -a -g $id`;
		($direccion_gen,$ini_gen,$fin_gen) = (split(/\t/,$x))[4,10,11];
		if ($direccion_gen == -1)
			{
			$pos_ini_genoma =  $ini_gen - $ini - 1;
			$pos_fin_genoma =  $ini_gen - $fin - 1;
			$len_genoma = $pos_fin_genoma - $pos_ini_genoma;
			print "$id\t$ribo\t$pos_ini_genoma\t$pos_fin_genoma\t-\t$eval\n";
			print E "$id\t$ribo\t$pos_ini_genoma\t$pos_fin_genoma\t-\t$eval\n";
			}
		else	{
			$pos_fin_genoma =  $fin_gen + $ini - 1;
			$pos_ini_genoma =  $fin_gen + $fin - 1;
			$len_genoma = $pos_fin_genoma - $pos_ini_genoma;
			print "$id\t$ribo\t$pos_ini_genoma\t$pos_fin_genoma\t+\t$eval\n";
			print E "$id\t$ribo\t$pos_ini_genoma\t$pos_fin_genoma\t+\t$eval\n";
			}
		}
	}

sub longitud_5p
	{
	$ya{$org} = 1;
	$infile = "/home/fastas_2206/".$org.".5p";
	$non = 1;
	foreach $linea (split(/\n/,`cat $infile`))
		{
		if ($non == 1)
			{
			$idd = substr($linea,1);
			$non = 0;
			}
		else	{
			$lon_5p{$idd} = length($linea);
			$non = 1;
			}
		}
	}
