# Supplementary material for: Antisense-acting riboswitches: A poorly characterized yet important model of transcriptional regulation in prokaryotic organisms
Source: PLoS One. 2023 Feb 21;18(2):e0281744. doi: 10.1371/journal.pone.0281744 (PMC9943018; doi:10.1371/journal.pone.0281744)
Supplement: S1 File — (ZIP) [file pone.0281744.s008.zip › Software/4_debug_table_intergenic_riboswitches.pl]

open(E,">>riboswitches_eliminados_3p");
$file = $ARGV[0];
	{
	%bitscore = ();  %linea = ();  @ini_anteriores = (); @fin_anteriores = (); 
	$infile = "Tablas_riboswitches_intergenicas_all_prokaryotes/".$file;
	$outfile = "Tablas_riboswitches_intergenicas_all_prokaryotes_depurados/".$file;
	print "$outfile\n";
	open(S,">$outfile");
	foreach $rf (split(/\n/,`grep RF $infile`))
		{
		$numero_anteriores = 0;
		@col = split(/ +/,$rf);
		$llave = $col[0]." ".$col[2]." ".$col[7]." ".$col[8];
		$bitscore{$llave} = $col[14]+0;
		$linea{$llave} = $rf;
		}

	$numero_anteriores = 0;
	foreach $llave (sort {$bitscore{$b} <=> $bitscore{$a}} keys %bitscore)
		{
		@col = split(/ +/,$linea{$llave});
		$id = $col[0];
		$rf = $col[2];
		if ($col[7] < $col[8])
			{ $ini = $col[7]; $fin = $col[8] }
		else
			{ $ini = $col[8]; $fin = $col[7] }
		$agrega = 1;

		$hasta = $numero_anteriores - 1;
		foreach $i (0..$hasta)
			{
			if ($id eq $id[$i])
				{
				if (($ini >= $ini_anteriores[$i] && $ini  <= $fin_anteriores[$i]) ||
				    ($fin >= $ini_anteriores[$i] && $fin  <= $fin_anteriores[$i]) ||
				    ($ini <= $ini_anteriores[$i] && $fin  >= $fin_anteriores[$i]))
					{
					$agrega = 0;
					}
				}
			}

		if ($agrega > 0)
			{
			print S "$linea{$llave}\n";
			push(@ini_anteriores,$ini);
			push(@fin_anteriores,$fin);
			push(@id,$id);
			push(@rf,$rf);
			$numero_anteriores++;
			}
		else	{
			$r = `grep -w $id $infile`;
			print E "$r\n"
			}
		}
	close(S);
	}
close(E);
