# Supplementary material for: Antisense-acting riboswitches: A poorly characterized yet important model of transcriptional regulation in prokaryotic organisms
Source: PLoS One. 2023 Feb 21;18(2):e0281744. doi: 10.1371/journal.pone.0281744 (PMC9943018; doi:10.1371/journal.pone.0281744)
Supplement: S1 File — (ZIP) [file pone.0281744.s008.zip › Software/9_build_final_table_riboswitches_antisense.pl]

open(S,">tabla_Riboswitches_antisentido.txt");
open(A,">tabla_Riboswitches_antisentido_con_asteriscos.txt"); 
print S "Rep\tOrganism\tPhylum\tOrg. code\tGene id\tGene start\tGen end\tGen strand\tRiboswitch class\tE-value\tRiboswitch start\tRiboswitch end\tRiboswitch strand\n";
print A "Rep\tOrganism\tPhylum\tOrg. code\tGene id\tGene start\tGen end\tGen strand\tRiboswitch class\tE-value\tRiboswitch start\tRiboswitch end\tRiboswitch strand\n";
foreach $org (split(/\n/,`BLQ_claves_base -S21 | cut -f2`))
	{
	$representante{$org} = "*";
	}

foreach $caso (split(/\n/,`cat ribo_equivalencias.txt`))
	{
	($ribo,$equivalencia) = split(/\t/,$caso);
	$equivalencia{$ribo} = $equivalencia;
	}

foreach $caso (split(/\n/,`BLQ_claves_base`))
	{
	($org,$name,$filogenia) = split(/\t/,$caso);
	($clase,$a,$b,$filo) = split(/\,/,$filogenia);
	$tmp_name_1 = substr($name,0,60);
	($tmp_name_2) = split(/\(/,$tmp_name_1);
	($name{$org}) = split(/\,/,$tmp_name_2);
	$filo{$org} = $filo;
	}

foreach $caso (split(/\n/,`cat /home/merino/cogs_descriptions  | cut -f2,3`))
	{
	($cog,$tmp_1) = split(/\t/,$caso);
	($tmp_2) = split(/\(/,$tmp_1);
	$descrip{$cog} = substr($tmp_2,0,50);
	}

foreach $caso (split(/\n/,`cat riboswitches_encontrados`))
	{
	($id,$riboswitch,$ribo_ini,$ribo_fin,$ribo_dir,$eval) = split(/\t/,$caso);
	($org) = split(/-/,$id);
	$r = `BLQ_funcion_genes -o $org | grep -w $id | cut -f10,11,18,19`;
	chomp($r);
	($gene_dir,$gene_name,$gene_ini,$gen_fin) = split(/\t/,$r);
	$cogs = ""; $desc = "";

	if ($gene_dir == 1) { $gene_dir = "+" } else { $gene_dir = "-" }
	if ($ribo_dir == 1) { $ribo_dir = "+" } else { $ribo_dir = "-" }

	if ($org_anterior eq $org)
		{
		print   " \t \t \t$org\t$id\t$gene_ini\t$gen_fin\t$gene_dir\t$equivalencia{$riboswitch}\t$eval\t$ribo_ini\t$ribo_fin\t$ribo_dir\n";
		print S  " \t \t \t$org\t$id\t$gene_ini\t$gen_fin\t$gene_dir\t$equivalencia{$riboswitch}\t$eval\t$ribo_ini\t$ribo_fin\t$ribo_dir\n";
		print A "$representante{$org}\t$name{$org}\t$filo{$org}\t$org\t$id\t$gene_ini\t$gen_fin\t$gene_dir\t$equivalencia{$riboswitch}\t$eval\t$ribo_ini\t$ribo_fin\t$ribo_dir\n";
		}
	else	{
		print   "$representante{$org}\t$name{$org}\t$filo{$org}\t$org\t$id\t$gene_ini\t$gen_fin\t$gene_dir\t$equivalencia{$riboswitch}\t$eval\t$ribo_ini\t$ribo_fin\t$ribo_dir\n";
		print S "$representante{$org}\t$name{$org}\t$filo{$org}\t$org\t$id\t$gene_ini\t$gen_fin\t$gene_dir\t$equivalencia{$riboswitch}\t$eval\t$ribo_ini\t$ribo_fin\t$ribo_dir\n";
		print A "$representante{$org}\t$name{$org}\t$filo{$org}\t$org\t$id\t$gene_ini\t$gen_fin\t$gene_dir\t$equivalencia{$riboswitch}\t$eval\t$ribo_ini\t$ribo_fin\t$ribo_dir\n";
		}
	$org_anterior = $org;
	}
