# Supplementary material for: Antisense-acting riboswitches: A poorly characterized yet important model of transcriptional regulation in prokaryotic organisms
Source: PLoS One. 2023 Feb 21;18(2):e0281744. doi: 10.1371/journal.pone.0281744 (PMC9943018; doi:10.1371/journal.pone.0281744)
Supplement: S1 File — (ZIP) [file pone.0281744.s008.zip › Software/1_generation_of_intergenic_sequences.pl]

###############################################################
# Par de comentarios:
# ===================
# UNO
# ===
# por cada replicón del organismo hay un hash creado PREVIAMENTE
# 	%INTERVALOS_GENES_POR_REPLICON
# que contiene una areglo con los intervalos , strand, etc.
#	(my $el_gene, my $strand, my $gene_iz, my $gene_der, $global_el_original) = split /:/, $gene ;
# ($global_el_original solo se usa para pruebas)

# DOS
# ===
# la rutina "obtiene_secuencia_real_y_niveles" se usa para decodificar
# los nucleótidos, ya que se encuentran codificados junto con sus niveles
# de energía
###############################################################


###############################################################
#                                              analiza replicon
###############################################################
sub analiza_replicon{ # ... para obtener secuencias intergenicas
    $info_replicon = "" ;

    foreach my $replicon (keys %INTERVALOS_GENES_POR_REPLICON) {
        print $LOG "----------------------------->>>>>>>> TEST:REPLICON = $replicon\n" ;
        my @POSI_GENES = (split />><</ , $INTERVALOS_GENES_POR_REPLICON{$replicon}) ;

        my($rep_atrib, $num_de_nucleotidos, $nucs_del_replicon) ;
        if ($BASE) { # ... lee nucleotidos del replicon previamente cargados en la base
	    	$sth_nucs_repli->execute($replicon) ;
	    	($rep_atrib, $num_de_nucleotidos, $nucs_del_replicon) = $sth_nucs_repli->fetchrow_array ;
        }#if
 
        $nucs_del_replicon = "-" . $nucs_del_replicon ;  # el "-" es para que el 1 sea el 1
 
        my $circular = ($rep_atrib eq "c") ;
        my $num_de_nucleotidos = length ($nucs_del_replicon) - 1 ;
        my $temporal_size  = 0 ; # ... para pruebas
	my $num_de_genes   = 0 ;
	my $espacio_der    = 0 ;
	my $espacio_iz     = 0 ;
        my $ultimo_derecho = 0 ;
	my $primer_gene    = "" ;
	my $primer_el_gene = "" ;
	my $ultimo_gene    = "" ;
	my $ultimo_el_gene = "" ;
	my $intergenica    = "" ;
	my $inter_complemento_derecho      = 0 ;
	my $inter_complemento_derecho_real = 0 ;
	my $inter_complemento_izquierdo    = 0 ;
	my $primer_strand  = 0 ;
	my $ultimo_strand  = 0 ;
	my $para_complemento_izquierdo = -1 ; # ... es importante este valor inicial
	my $tamanio          = 0 ;
        my $tam_lin_primero  =   my $tam_lin_ultimo = 0 ;
        my $temporal_size_lin_primero = my $temporal_size_lin_ultimo  = 0 ;
	my $el_izquierdo      = my $el_derecho    = 0 ;
	my $tramo             = my $tramo_reverso =  "" ; 
	my $niveles                     = "niveles"      ;
	my $niveles_reverso             = "niv_rev" ;
        my $tramo_lin_ultimo            = my $tramo_lin_ultimo_reverso  =  "" ; 
	my $niveles_lin_ultimo          = "niv_lin_ult"  ; 
	my $niveles_lin_ultimo_reverso  = "niv_lin_ul_rev" ;
        my $tramo_lin_primero           = my $tramo_lin_primero_reverso =  "" ; 
	my $niveles_lin_primero         = "niv_lin_prim" ; 
	my $niveles_lin_primero_reverso = "niv_lin_prim_rev" ;
        my $lin_primero     = my $lin_ultimo      = 0;
	my $ultimo_gene_iz  = my $ultimo_gene_der = 0 ;
	my $el_ultimo_gene_cruza    = my $el_primer_gene_cruza    = -1 ;
			
	foreach my $gene (@POSI_GENES) {
	    (my $el_gene, my $strand, my $gene_iz, my $gene_der, $global_el_original) = split /:/, $gene ;
	    $ultimo_gene_iz  = $gene_iz  ;  # ... valores utiles solo al salir del foreach
	    $ultimo_gene_der = $gene_der ;
	    $espacio_der     = $gene_iz - 1 ;
	    if ($gene_iz <= $gene_der) { # ... no hay cruce de frontera
	        if ($num_de_genes == 0) { # ... es el primero
		    $primer_gene    = $gene ;
		    $primer_el_gene = $el_gene ;
		    $primer_strand  = $strand ;
 		    if ($gene_iz == 1) {
	                $inter_complemento_derecho = "nada-mas-d" ;
 		    }else{
		        $inter_complemento_derecho      = "1..$espacio_der" ;
			$inter_complemento_derecho_real = $espacio_der ;
		    }#if
		}else{ # ... no es el primero		
		    if ($gene_iz <= ($ultimo_derecho + 1)) { # ... continua inmediatamente o es traslape
		        if ($gene_iz == ($ultimo_derecho + 1)) { # ... continua inmediatamente
		            # ... NO HAY INTERGENICA o hay traslape
			    $intergenica = "no hay    $gene_iz = ($ultimo_derecho + 1)" ;
			    $tamanio = 0 ;
		        }else{ # ... $gene_iz es menor a ($ultimo_derecho + 1) .. es traslape
			    # ... ahora hay que checar si es alguno de estos dos casos de traslape:
			    #     caso mas frecuente             caso menos frecuente (embebido)
			    #                ==========>            =====>
			    #     ===============>               ===========================>
			    if ($gene_der > $ultimo_derecho) { # ... caso mas frecuente
			        my $traslape  = $gene_iz - ($ultimo_derecho + 1) ;
		                $intergenica  = "HAY TRASLAPE de $traslape bases $gene_iz = ($ultimo_derecho + 1)" ;
			        $tamanio      = $traslape ;
			        $el_izquierdo = $gene_iz ;
			        $el_derecho   = $ultimo_derecho ;
			    }else{
			        # ... esta embebido
			        my $traslape  = $gene_der - $gene_iz ;
		                $intergenica  = "HAY TRASLAPE de $traslape bases" ;
			        $tamanio      = $traslape ;
			        $el_izquierdo = $gene_iz  ;
			        $el_derecho   = $gene_der ;
			    }#if
		        }#if
		    }else{
		        $espacio_iz = $ultimo_derecho + 1 ;
		        #print "TEST 1109:\t\tINTERG: de $espacio_iz a $espacio_der\n" ;
 			$tamanio      = ($espacio_der - $espacio_iz) + 1;
			#print "TEST 1110: tamanio calculado b = $tamanio\n" ;
			$el_izquierdo = $espacio_iz ;
			$el_derecho   = $espacio_der ;			
			$intergenica  = "NORMAL de $espacio_iz a $espacio_der ($tamanio)" ;
		    }#if
		}#if
	    }else{ # ... si hay cruce de frontera
		if ($num_de_genes == 0) { # ... es el primero
		    $primer_gene                = $gene ;
		    $primer_el_gene             = $el_gene ;
		    $primer_strand              = $strand ;
		    $inter_complemento_derecho  = "nada-mas-d" ;
		    $para_complemento_izquierdo = $espacio_der ;
		    $el_primer_gene_cruza       = 1 ;
		}else{
                    print $LOG "\nMSG 808: $gene\n" ;
                    print $LOG "\n\t\t\tERROR 808: un gene que NO es el primero, cruza la frontera $gene\n" ;
		}#if
	    }#if
	  	    
	    if (abs($tamanio) > 0) { # ... o sea, SI hay zona intergenica
	        if ($ultimo_gene) { # ... verdadero siempre, excepto para el primero
			$tramo_reverso = "" ;
	    	    	$tramo         = substr($nucs_del_replicon, $el_izquierdo, abs($tamanio)) ;
		    	$temporal_size = length ($tramo) ;
                        if ( $temporal_size == 0 ) {
				print $LOG "\n----------------------- longitud de temporal size = 0 ----------------" ;
            			print $LOG "\nERROR T002-b-alfa (el_gene=$el_gene, strand=$strand, gene_iz=$gene_iz, gene_der=$gene_der, original=$global_el_original)\n" ;
				print $LOG "\nERROR T002-b replicon = $replicon; num_de_nucleotidos = $num_de_nucleotidos\n" ;
                                print $LOG "ERROR T002-b Actores: el_izquierdo = $el_izquierdo ; temporal_size = $temporal_size ; tamanio = $tamanio\n" ;
				print $LOG "ERROR T002-b tramo = (($tramo))\n" ;
                                print $LOG "ERROR T002-b tramo_reverso = (($tramo_reverso))\n" ;
                                #print $LOG "ERROR T002-b nucs_del_replicon = <<<$nucs_del_replicon>>>\n" ; 
				#print $LOG "ERROR T002-b substr($nucs_del_replicon, $el_izquierdo, abs($tamanio))\n" 
                        }#if
                        ($niveles, $tramo) = split ":" , obtiene_secuencia_real_y_niveles($tramo) ;
                        $tramo_reverso     = &comple_reverso($tramo)   ;
			$niveles_reverso   = reverse $niveles ;
			if ( length($tramo_reverso) == 0 ) {
                                print $LOG "\nERROR T002-v-alfa (el_gene=$el_gene, strand=$strand, gene_iz=$gene_iz, gene_der=$gene_der, original=$global_el_original)\n" ;
                                print $LOG "\nERROR T002-v replicon = $replicon; num_de_nucleotidos = $num_de_nucleotidos\n" ;
				print $LOG "ERROR T002-v Actores: el_izquierdo = $el_izquierdo ; temporal_size = $temporal_size ; tamanio = $tamanio\n" ;
                                print $LOG "ERROR T002-v tramo_reverso = (($tramo_reverso))\n" ;
                                print $LOG "ERROR T002-v tramo = (($tramo))\n" ;
                                #print $LOG "ERROR T002-v nucs_del_replicon = <<<$nucs_del_replicon>>>\n" ;
                                #print $LOG "ERROR T002-v substr($nucs_del_replicon, $el_izquierdo, abs($tamanio))\n" 
			}#if

		    if ($ultimo_strand == -1) {
			&graba_intergenicas($ultimo_el_gene,"5p",$tamanio,$el_izquierdo,$el_derecho,$niveles_reverso,$tramo_reverso,"uno") ;
		    }else{
			&graba_intergenicas($ultimo_el_gene,"3p",$tamanio,$el_izquierdo,$el_derecho,$niveles,$tramo,"dos") ;
		    }#if
		    if ($strand == -1) {
			&graba_intergenicas($el_gene,"3p",$tamanio,$el_izquierdo,$el_derecho,$niveles_reverso,$tramo_reverso,"tres") ;
		    }else{
			&graba_intergenicas($el_gene,"5p",$tamanio,$el_izquierdo,$el_derecho,$niveles,$tramo,"cuatro") ;
                    }#if
	            $tamanio = $el_izquierdo = $el_derecho = 0 ;	    		    
	        }#if
	    }#if
	    
	    $num_de_genes   ++ ;
            $ultimo_derecho = $gene_der ;
	    $ultimo_gene    = $gene ;
	    $ultimo_el_gene = $el_gene ;
	    $ultimo_strand  = $strand ;
        }#foreach
	
	if ($ultimo_gene_der >= $ultimo_gene_iz) {
	    $el_ultimo_gene_cruza = 0 ;
	}else{
	    $el_ultimo_gene_cruza = 1 ;
        }#if	   
		
	unless ($circular) { # o sease, es lineal
	    # ... valores exclusivamente para LINEALES
	    # ... del ultimo gene
	    $lin_ultimo       = $ultimo_derecho + 1 ;	
	    $tam_lin_ultimo   = ($num_de_nucleotidos - $lin_ultimo) + 1 ;
 	    $tramo_lin_ultimo = substr($nucs_del_replicon, $lin_ultimo ) ; # lo que resta del replicon
	    $temporal_size_lin_ultimo = length ($tramo_lin_ultimo) ;
            ($niveles_lin_ultimo, $tramo_lin_ultimo) = split ":" , obtiene_secuencia_real_y_niveles($tramo_lin_ultimo) ;
            $tramo_lin_ultimo_reverso = &comple_reverso($tramo_lin_ultimo)   ;
            $niveles_lin_ultimo_reverso = reverse $niveles_lin_ultimo ;

            # ... del primer gene
            $lin_primero       = $inter_complemento_derecho_real ;
	    $tam_lin_primero   = $inter_complemento_derecho_real ;
 	    $tramo_lin_primero = substr($nucs_del_replicon,1,$inter_complemento_derecho_real) ;
	    $temporal_size_lin_primero = length ($tramo_lin_primero) ;
            ($niveles_lin_primero, $tramo_lin_primero) = split ":" , obtiene_secuencia_real_y_niveles($tramo_lin_primero) ;
            $tramo_lin_primero_reverso = &comple_reverso($tramo_lin_primero)   ;
            $niveles_lin_primero_reverso = reverse $niveles_lin_primero ;
	}#unless
	
	if ($para_complemento_izquierdo == -1) { # ... nunca cambio su valor inicial, asi que SI hubo cruce de frontera
 	    if ($ultimo_derecho < $num_de_nucleotidos) { # ... el ultimo termina antes que el replicon
	        $inter_complemento_izquierdo = $ultimo_derecho + 1 . ".." . $num_de_nucleotidos ;
 		 $tamanio = ($num_de_nucleotidos - ($ultimo_derecho+1)+1)  + $inter_complemento_derecho_real ;
		 $el_izquierdo = $ultimo_derecho + 1 ;
		 $el_derecho   = $inter_complemento_derecho_real ;		 
		 if ($el_derecho == 0 and $circular) {
		     # ... caso ===|--->  empieza en el 1 y el predecesor NO termina en el ultimo
		     $el_derecho = $num_de_nucleotidos ;
		 }#if
	    	 $tramo  = substr($nucs_del_replicon, $el_izquierdo ) ; # lo que resta del replicon
		 $tramo .= substr($nucs_del_replicon, 1, $inter_complemento_derecho_real ) ; # lo que continua despues de la frontera
		 $temporal_size = length ($tramo) ;		    
                 ($niveles, $tramo) = split ":" , obtiene_secuencia_real_y_niveles($tramo) ;
                 $tramo_reverso  = &comple_reverso($tramo)   ;
                 $niveles_reverso = reverse $niveles ;
 	    }else{ # ... deben ser iguales
	         $inter_complemento_izquierdo = "nada-mas-i" ; 
 		 $tamanio      = $inter_complemento_derecho_real ;
		 $el_izquierdo = 1 ;
		 $el_derecho   = $inter_complemento_derecho_real ;		 
		 $tramo   = substr($nucs_del_replicon, $el_izquierdo, abs($tamanio)) ;
		 $temporal_size = length ($tramo) ;
                 ($niveles, $tramo) = split ":" , obtiene_secuencia_real_y_niveles($tramo) ;
                 $tramo_reverso  = &comple_reverso($tramo)   ;
                 $niveles_reverso = reverse $niveles ;
 	    }#if   
	}else{ # ... no hubo cruce de frontera (LA CRUZA EL GENE)
	    $inter_complemento_izquierdo = $ultimo_derecho + 1 . ".." . $para_complemento_izquierdo ;
	    $el_izquierdo = $ultimo_derecho + 1 ;
	    $el_derecho   = $para_complemento_izquierdo ;
	    $tamanio      = ($para_complemento_izquierdo - $ultimo_derecho) ;
	    # ... puede ser que el ultimo gene cruce la frontera, pero su antecesor lo traslape
	    #     
	    #      =======>  |
	    #            ====|======>
	    #     
	    #     o puede ser que la intergenica cruce la frontera
	    #
	    #      =======>  |   =======>
	    #
	    #     en ambos casos, tamanio es negativo
	    if ($tamanio < 0) { # ... hay traslape o el intergenico cruza
                if ($el_ultimo_gene_cruza or $el_primer_gene_cruza) { # ... es un traslape previo a la frontera
 	            $tramo        = substr($nucs_del_replicon, $el_izquierdo - abs($tamanio), abs($tamanio)) ;	    
                    ($niveles, $tramo) = split ":" , obtiene_secuencia_real_y_niveles($tramo) ;
		}else{ # ... la zona intergenica cruza la frontera o hay traslape entre el  ultimo
		       #     y el primer gene
		    $inter_complemento_derecho   = "1..$el_derecho" ;
		    $inter_complemento_izquierdo = "$el_izquierdo..$num_de_nucleotidos" ;		    
		    $tramo  = substr($nucs_del_replicon,$el_izquierdo) ; # ... hasta el final
		    $tramo .= substr($nucs_del_replicon,1,$el_derecho) ; 
		    $tamanio = length($tramo) ;
                    ($niveles, $tramo) = split ":" , obtiene_secuencia_real_y_niveles($tramo) ;
		}#if		
	    }elsif($tamanio > 0) { # ... NO hay traslape
 	        $tramo        = substr($nucs_del_replicon, $el_izquierdo, $tamanio) ;
                ($niveles, $tramo) = split ":" , obtiene_secuencia_real_y_niveles($tramo) ;
	    }else{ # ... donde termina uno inicia el otro
		# ... nada que hacer, se deja por claridad
	    }#if
            $temporal_size = length ($tramo) ;
            $tramo_reverso  = &comple_reverso($tramo)   ;
            $niveles_reverso = reverse $niveles ;
	}#if

        if ($circular) {
                my $si_se_graba_zona_intergenica = 1 ;
		my $complementos = "" ;
		if ($inter_complemento_derecho eq "nada-mas-d") {
		    if ($inter_complemento_izquierdo eq "nada-mas-i") {
		        # caso ---->|---->
		        # ... no hay intergenico: el ultimo termina con el replicon y el primero inicia en 1
			$si_se_graba_zona_intergenica = 0 ; # ... ni maiz
		    }else{
		    	# ... caso  ==>...|==>  (empieza exactamente en el 1)	
		        $complementos = $inter_complemento_izquierdo ;
			$complementos = "-" ; # ya que es un solo intervalo
		    }#if
		}else{
		    if ($inter_complemento_izquierdo eq "nada-mas-i") {
	 	        $complementos = $inter_complemento_derecho
	  	    }else{
	 	        $complementos = "$inter_complemento_izquierdo,$inter_complemento_derecho" ;
		    }#if	
		}#if		
                if ($si_se_graba_zona_intergenica) {
	
		    if ($primer_strand == -1) {
		        &graba_intergenicas($primer_el_gene,"3p",$tamanio,$el_izquierdo,$el_derecho,$niveles_reverso,$tramo_reverso,"cinco") ;
		    }else{
		        &graba_intergenicas($primer_el_gene,"5p",$tamanio,$el_izquierdo,$el_derecho,$niveles,$tramo,"seis") ;
	            }#if  
		    if ($ultimo_strand == -1) {
		        &graba_intergenicas($ultimo_el_gene,"5p",$tamanio,$el_izquierdo,$el_derecho,$niveles_reverso,$tramo_reverso,"siete") ;
		    }else{
		        &graba_intergenicas($ultimo_el_gene,"3p",$tamanio,$el_izquierdo,$el_derecho,$niveles,$tramo,"ocho") ;
	            }#if
		    if ($complementos eq "" ) {
		    }#if		
		}#if si se graba zona intergenica
	}else{ # ... es lineal
		if ($tam_lin_ultimo > 0) {
		    if ($ultimo_strand == -1) {
 		        &graba_intergenicas($ultimo_el_gene,"5p",$tam_lin_ultimo,$lin_ultimo,$num_de_nucleotidos,$niveles_lin_ultimo_reverso,$tramo_lin_ultimo_reverso,"nueve") ;
		    }else{
 		        &graba_intergenicas($ultimo_el_gene,"3p",$tam_lin_ultimo,$lin_ultimo,$num_de_nucleotidos,$niveles_lin_ultimo,$tramo_lin_ultimo,"diez") ;
	            }#if
		}else{
		    # ... nada que hacer
		    # ... print "El gene termina con el replicon: no hay zona intergenica\n" ;
		    # ... se deja por claridad
		}#if
 
		if ($tam_lin_primero > 0) {
 		    if ($primer_strand == -1) {
			$niveles_lin_primero_reverso = "fT" . $niveles_lin_primero_reverso ;
		        &graba_intergenicas($primer_el_gene,"3p",$tam_lin_primero,"1",$lin_primero,$niveles_lin_primero_reverso,$tramo_lin_primero_reverso,"once") ;
		    }else{
		        &graba_intergenicas($primer_el_gene,"5p",$tam_lin_primero,"1",$lin_primero,$niveles_lin_primero,$tramo_lin_primero,"doce") ;
	            }#if
		}else{
		    # ... print "El gene inicia con el replicon: no hay zona intergenica\n" ;
                    # ... nada que hacer, se deja por claridad
		}#if		    
	}#if
	if ($temporal_size != abs($tamanio)) {
	    print ERR "AGUAS al final: tams dif: secuencia (temporal_size) = $temporal_size, calculado = $tamanio\n" ;
	}#if	
    }#foreach keys
    printf  $LOG "(intergenicas:%5.2f) ", (time - $org_time)/60 , "\n" ; $org_time = time ;
}#sub analiza replicon
