# Supplementary material for: Antisense-acting riboswitches: A poorly characterized yet important model of transcriptional regulation in prokaryotic organisms
Source: PLoS One. 2023 Feb 21;18(2):e0281744. doi: 10.1371/journal.pone.0281744 (PMC9943018; doi:10.1371/journal.pone.0281744)
Supplement: S1 File — (ZIP) [file pone.0281744.s008.zip › Software/3_identifies_5p_intergenic_riboswitches.pl]

$org = $ARGV[0];
chomp($org);
$intergenicas = "/home/fastas_2206/".$org.".5p";
$tmpfile = "/ramdisk/tmp_ribo_".$org.".5p";
$outfile = "Tablas_riboswitches_intergenicas_all_prokaryotes/".$org.".5p";
print "$intergenicas\n";

$r = `cmsearch --tblout $tmpfile --noali -E 1e-4 matrices_riboswitches.cm $intergenicas`;

$unicos =  "/ramdisk/unicos_".$org.".5p";;
open(S,">>$outfile");


$r = `grep RF $tmpfile | cut -f1 -d " " | sort | uniq -u > $unicos`;
$r = `grep -w -f $unicos $tmpfile > $outfile`;


$id_repetidos = `grep RF $tmpfile | cut -f1 -d " " | sort | uniq -d`;
@id_repetidos =  split(/\n/,$id_repetidos);

foreach $rf (@id_repetidos)
       	{
	$rep = `grep $rf $tmpfile`;
	@rep = split(/\n/,$rep);
	$n = $#rep;
	foreach $i (0..$n)
	        {
		@col = split(/ +/,$rep[$i]);
		if ($col[7] < $col[8]) { $inicio[$i] = $col[7]; $fin[$i] = $col[8] }
			else           { $inicio[$i] = $col[8]; $fin[$i] = $col[7] }
		$bitscore[$i] = $col[14];
		$renglon[$i] = $caso;
		}
	foreach $i (0..$n)
		{
		}
	&analiza;
	}
system "rm $tmpfile $unicos";

sub analiza
{
foreach $i (0..$n)
	{
$impre = 1;
	foreach $j (0..$n)
		{
		if ($bitscore[$i] < $bitscore[$j])
			{
			if ($inicio[$i] > $inicio[$j] && $inicio[$i] < $fin[$j]) { $impre = 0 }
			if ($fin[$i] > $inicio[$j] && $fin[$i] < $fin[$j]) { $impre = 0 }
			}
		}
	if ($impre == 1)
		{
		print S "$rep[$i]\n";
		}
	}
}
