# Supplementary material for: Antisense-acting riboswitches: A poorly characterized yet important model of transcriptional regulation in prokaryotic organisms
Source: PLoS One. 2023 Feb 21;18(2):e0281744. doi: 10.1371/journal.pone.0281744 (PMC9943018; doi:10.1371/journal.pone.0281744)
Supplement: S1 File — (ZIP) [file pone.0281744.s008.zip › Software/6_finds_sense_riboswitches.pl]

open(S,">compendio_riboswitches_sentido_filtrados");
open(R,">riboswitches_sentido_genes_limitrifes");

foreach $id (split(/\n/,`cat incorrectos_5p`))
        {
        $incorrectos{$id} = 1;
        }

foreach $caso (split(/\n/,`grep RF Tablas_riboswitches_intergenicas_all_prokaryotes_depurados/*5p`))
	{
	@e = split(/ +/,$caso);
	$tmp = $e[0];
	($basu,$id) = split(/\:/,$tmp);
	if ($e[9] eq "+")
		{
		if ($incorrectos{$id} < 1)
			{
			($a,$renglon) = split(/\:/,$caso);
			print S "$renglon\n";
			print  "$renglon\n";
			}
		else	{
			print R "$caso\n";
			}
		}
	}
